# Supplementary material for: A combination analysis based on bioinformatics tools reveals new signature genes related to maternal obesity and fetal programming
Source: Front Med (Lausanne). 2024 Sep 4;11:1434105. doi: 10.3389/fmed.2024.1434105 (PMC11408335; doi:10.3389/fmed.2024.1434105)
Supplement: Supplementary file 1 [file Table_1.XLSX]

## Sheet: Sheet1
Groups	!Sample_geo_accession	!Sample_type	!Sample_source_name_ch1	!Sample_organism_ch1	!Sample_characteristics_ch1	!Sample_characteristics_ch1	!Sample_characteristics_ch1	!Sample_characteristics_ch1	!Sample_characteristics_ch1	!Sample_characteristics_ch1	!Sample_characteristics_ch1	!Sample_characteristics_ch1	!Sample_characteristics_ch1	!Sample_characteristics_ch1	!Sample_characteristics_ch1	!Sample_treatment_protocol_ch1	!Sample_molecule_ch1
Underweight	GSM3673258	RNA	Placental tissue	Homo sapiens	maternal pre-pregnancy bmi: 16.8	birth weight (gram): 1920	Sex: Male	gestational age (month): 31	ethnicity: 0 (European)	parity: 1 (1 child)	maternal age (year): 21	maternal smoking: 2 (smoked during pregnancy)	gestational weight gain (kilogram): 17	gestational diabetes: 0 (no)	gestational hypertension: 0 (no)	Placental tissue was collected within 1 hour after delivery. Four standardized biopsies were taken from the fetal side, at fixed locations across the middle point of the placenta around 4 cm distance from the umbilical cord (Janssen et al., 2017). The collected biopsies were stored in RNA later (ThermoFisher Scientific, Massachusetts, USA) at 4掳C for at least 12 hours and maximally 24 hours, foll…	total RNA
Underweight	GSM3673325	RNA	Placental tissue	Homo sapiens	maternal pre-pregnancy bmi: 17.6	birth weight (gram): 2315	Sex: Female	gestational age (month): 34	ethnicity: 0 (European)	parity: 1 (1 child)	maternal age (year): 22	maternal smoking: 0 (never smoked)	gestational weight gain (kilogram): 8	gestational diabetes: 0 (no)	gestational hypertension: 0 (no)	Placental tissue was collected within 1 hour after delivery. Four standardized biopsies were taken from the fetal side, at fixed locations across the middle point of the placenta around 4 cm distance from the umbilical cord (Janssen et al., 2017). The collected biopsies were stored in RNA later (ThermoFisher Scientific, Massachusetts, USA) at 4掳C for at least 12 hours and maximally 24 hours, foll…	total RNA
Underweight	GSM3673279	RNA	Placental tissue	Homo sapiens	maternal pre-pregnancy bmi: 17.7	birth weight (gram): 2640	Sex: Female	gestational age (month): 39	ethnicity: 0 (European)	parity: 2 (2 children)	maternal age (year): 29	maternal smoking: 0 (never smoked)	gestational weight gain (kilogram): 11	gestational diabetes: 0 (no)	gestational hypertension: 0 (no)	Placental tissue was collected within 1 hour after delivery. Four standardized biopsies were taken from the fetal side, at fixed locations across the middle point of the placenta around 4 cm distance from the umbilical cord (Janssen et al., 2017). The collected biopsies were stored in RNA later (ThermoFisher Scientific, Massachusetts, USA) at 4掳C for at least 12 hours and maximally 24 hours, foll…	total RNA
Underweight	GSM3673394	RNA	Placental tissue	Homo sapiens	maternal pre-pregnancy bmi: 17.8	birth weight (gram): 2905	Sex: Male	gestational age (month): 37	ethnicity: 0 (European)	parity: 2 (2 children)	maternal age (year): 30	maternal smoking: 2 (smoked during pregnancy)	gestational weight gain (kilogram): 22	gestational diabetes: 0 (no)	gestational hypertension: 0 (no)	Placental tissue was collected within 1 hour after delivery. Four standardized biopsies were taken from the fetal side, at fixed locations across the middle point of the placenta around 4 cm distance from the umbilical cord (Janssen et al., 2017). The collected biopsies were stored in RNA later (ThermoFisher Scientific, Massachusetts, USA) at 4掳C for at least 12 hours and maximally 24 hours, foll…	total RNA
Underweight	GSM3673246	RNA	Placental tissue	Homo sapiens	maternal pre-pregnancy bmi: 18.2	birth weight (gram): 4340	Sex: Male	gestational age (month): 40	ethnicity: 0 (European)	parity: 1 (1 child)	maternal age (year): 27	maternal smoking: 0 (never smoked)	gestational weight gain (kilogram): 26	gestational diabetes: 0 (no)	gestational hypertension: 0 (no)	Placental tissue was collected within 1 hour after delivery. Four standardized biopsies were taken from the fetal side, at fixed locations across the middle point of the placenta around 4 cm distance from the umbilical cord (Janssen et al., 2017). The collected biopsies were stored in RNA later (ThermoFisher Scientific, Massachusetts, USA) at 4掳C for at least 12 hours and maximally 24 hours, foll…	total RNA
Underweight	GSM3673254	RNA	Placental tissue	Homo sapiens	maternal pre-pregnancy bmi: 18.2	birth weight (gram): 3295	Sex: Male	gestational age (month): 40	ethnicity: 0 (European)	parity: 1 (1 child)	maternal age (year): 27	maternal smoking: 0 (never smoked)	gestational weight gain (kilogram): 12	gestational diabetes: 0 (no)	gestational hypertension: 0 (no)	Placental tissue was collected within 1 hour after delivery. Four standardized biopsies were taken from the fetal side, at fixed locations across the middle point of the placenta around 4 cm distance from the umbilical cord (Janssen et al., 2017). The collected biopsies were stored in RNA later (ThermoFisher Scientific, Massachusetts, USA) at 4掳C for at least 12 hours and maximally 24 hours, foll…	total RNA
Underweight	GSM3673226	RNA	Placental tissue	Homo sapiens	maternal pre-pregnancy bmi: 18.4	birth weight (gram): 2415	Sex: Male	gestational age (month): 35	ethnicity: 0 (European)	parity: 1 (1 child)	maternal age (year): 29	maternal smoking: 0 (never smoked)	gestational weight gain (kilogram): 10	gestational diabetes: 0 (no)	gestational hypertension: 0 (no)	Placental tissue was collected within 1 hour after delivery. Four standardized biopsies were taken from the fetal side, at fixed locations across the middle point of the placenta around 4 cm distance from the umbilical cord (Janssen et al., 2017). The collected biopsies were stored in RNA later (ThermoFisher Scientific, Massachusetts, USA) at 4掳C for at least 12 hours and maximally 24 hours, foll…	total RNA
Underweight	GSM3673236	RNA	Placental tissue	Homo sapiens	maternal pre-pregnancy bmi: 18.4	birth weight (gram): 2590	Sex: Female	gestational age (month): 36	ethnicity: 0 (European)	parity: 1 (1 child)	maternal age (year): 26	maternal smoking: 0 (never smoked)	gestational weight gain (kilogram): 10	gestational diabetes: 0 (no)	gestational hypertension: 0 (no)	Placental tissue was collected within 1 hour after delivery. Four standardized biopsies were taken from the fetal side, at fixed locations across the middle point of the placenta around 4 cm distance from the umbilical cord (Janssen et al., 2017). The collected biopsies were stored in RNA later (ThermoFisher Scientific, Massachusetts, USA) at 4掳C for at least 12 hours and maximally 24 hours, foll…	total RNA
Normal BMI	GSM3673372	RNA	Placental tissue	Homo sapiens	maternal pre-pregnancy bmi: 18.6	birth weight (gram): 3420	Sex: Male	gestational age (month): 38	ethnicity: 0 (European)	parity: 1 (1 child)	maternal age (year): 30	maternal smoking: 1 (stopped smoking before pregnancy)	gestational weight gain (kilogram): 10	gestational diabetes: 0 (no)	gestational hypertension: 0 (no)	Placental tissue was collected within 1 hour after delivery. Four standardized biopsies were taken from the fetal side, at fixed locations across the middle point of the placenta around 4 cm distance from the umbilical cord (Janssen et al., 2017). The collected biopsies were stored in RNA later (ThermoFisher Scientific, Massachusetts, USA) at 4掳C for at least 12 hours and maximally 24 hours, foll…	total RNA
Normal BMI	GSM3673232	RNA	Placental tissue	Homo sapiens	maternal pre-pregnancy bmi: 18.7	birth weight (gram): 2890	Sex: Male	gestational age (month): 40	ethnicity: 0 (European)	parity: 1 (1 child)	maternal age (year): 28	maternal smoking: 0 (never smoked)	gestational weight gain (kilogram): 11	gestational diabetes: 0 (no)	gestational hypertension: 0 (no)	Placental tissue was collected within 1 hour after delivery. Four standardized biopsies were taken from the fetal side, at fixed locations across the middle point of the placenta around 4 cm distance from the umbilical cord (Janssen et al., 2017). The collected biopsies were stored in RNA later (ThermoFisher Scientific, Massachusetts, USA) at 4掳C for at least 12 hours and maximally 24 hours, foll…	total RNA
Normal BMI	GSM3673302	RNA	Placental tissue	Homo sapiens	maternal pre-pregnancy bmi: 18.7	birth weight (gram): 3080	Sex: Male	gestational age (month): 38	ethnicity: 0 (European)	parity: 3 (3 children)	maternal age (year): 34	maternal smoking: 1 (stopped smoking before pregnancy)	gestational weight gain (kilogram): 14.3	gestational diabetes: 0 (no)	gestational hypertension: 0 (no)	Placental tissue was collected within 1 hour after delivery. Four standardized biopsies were taken from the fetal side, at fixed locations across the middle point of the placenta around 4 cm distance from the umbilical cord (Janssen et al., 2017). The collected biopsies were stored in RNA later (ThermoFisher Scientific, Massachusetts, USA) at 4掳C for at least 12 hours and maximally 24 hours, foll…	total RNA
Normal BMI	GSM3673343	RNA	Placental tissue	Homo sapiens	maternal pre-pregnancy bmi: 18.7	birth weight (gram): 3220	Sex: Male	gestational age (month): 37	ethnicity: 0 (European)	parity: 1 (1 child)	maternal age (year): 34	maternal smoking: 1 (stopped smoking before pregnancy)	gestational weight gain (kilogram): 20	gestational diabetes: 0 (no)	gestational hypertension: 0 (no)	Placental tissue was collected within 1 hour after delivery. Four standardized biopsies were taken from the fetal side, at fixed locations across the middle point of the placenta around 4 cm distance from the umbilical cord (Janssen et al., 2017). The collected biopsies were stored in RNA later (ThermoFisher Scientific, Massachusetts, USA) at 4掳C for at least 12 hours and maximally 24 hours, foll…	total RNA
Normal BMI	GSM3673270	RNA	Placental tissue	Homo sapiens	maternal pre-pregnancy bmi: 18.8	birth weight (gram): 3505	Sex: Male	gestational age (month): 40	ethnicity: 0 (European)	parity: 2 (2 children)	maternal age (year): 28	maternal smoking: 1 (stopped smoking before pregnancy)	gestational weight gain (kilogram): 17.5	gestational diabetes: 0 (no)	gestational hypertension: 0 (no)	Placental tissue was collected within 1 hour after delivery. Four standardized biopsies were taken from the fetal side, at fixed locations across the middle point of the placenta around 4 cm distance from the umbilical cord (Janssen et al., 2017). The collected biopsies were stored in RNA later (ThermoFisher Scientific, Massachusetts, USA) at 4掳C for at least 12 hours and maximally 24 hours, foll…	total RNA
Normal BMI	GSM3673298	RNA	Placental tissue	Homo sapiens	maternal pre-pregnancy bmi: 19.1	birth weight (gram): 3655	Sex: Male	gestational age (month): 40	ethnicity: 0 (European)	parity: 2 (2 children)	maternal age (year): 30	maternal smoking: 0 (never smoked)	gestational weight gain (kilogram): 10	gestational diabetes: 0 (no)	gestational hypertension: 0 (no)	Placental tissue was collected within 1 hour after delivery. Four standardized biopsies were taken from the fetal side, at fixed locations across the middle point of the placenta around 4 cm distance from the umbilical cord (Janssen et al., 2017). The collected biopsies were stored in RNA later (ThermoFisher Scientific, Massachusetts, USA) at 4掳C for at least 12 hours and maximally 24 hours, foll…	total RNA
Normal BMI	GSM3673237	RNA	Placental tissue	Homo sapiens	maternal pre-pregnancy bmi: 19.3	birth weight (gram): 3135	Sex: Female	gestational age (month): 38	ethnicity: 0 (European)	parity: 3 (3 children)	maternal age (year): 29	maternal smoking: 0 (never smoked)	gestational weight gain (kilogram): 9	gestational diabetes: 0 (no)	gestational hypertension: 0 (no)	Placental tissue was collected within 1 hour after delivery. Four standardized biopsies were taken from the fetal side, at fixed locations across the middle point of the placenta around 4 cm distance from the umbilical cord (Janssen et al., 2017). The collected biopsies were stored in RNA later (ThermoFisher Scientific, Massachusetts, USA) at 4掳C for at least 12 hours and maximally 24 hours, foll…	total RNA
Normal BMI	GSM3673241	RNA	Placental tissue	Homo sapiens	maternal pre-pregnancy bmi: 19.3	birth weight (gram): 3055	Sex: Female	gestational age (month): 39	ethnicity: 0 (European)	parity: 1 (1 child)	maternal age (year): 29	maternal smoking: 2 (smoked during pregnancy)	gestational weight gain (kilogram): 23	gestational diabetes: 0 (no)	gestational hypertension: 0 (no)	Placental tissue was collected within 1 hour after delivery. Four standardized biopsies were taken from the fetal side, at fixed locations across the middle point of the placenta around 4 cm distance from the umbilical cord (Janssen et al., 2017). The collected biopsies were stored in RNA later (ThermoFisher Scientific, Massachusetts, USA) at 4掳C for at least 12 hours and maximally 24 hours, foll…	total RNA
Normal BMI	GSM3673287	RNA	Placental tissue	Homo sapiens	maternal pre-pregnancy bmi: 19.3	birth weight (gram): 2095	Sex: Male	gestational age (month): 33	ethnicity: 0 (European)	parity: 1 (1 child)	maternal age (year): 26	maternal smoking: 0 (never smoked)	gestational weight gain (kilogram): 9	gestational diabetes: 0 (no)	gestational hypertension: 0 (no)	Placental tissue was collected within 1 hour after delivery. Four standardized biopsies were taken from the fetal side, at fixed locations across the middle point of the placenta around 4 cm distance from the umbilical cord (Janssen et al., 2017). The collected biopsies were stored in RNA later (ThermoFisher Scientific, Massachusetts, USA) at 4掳C for at least 12 hours and maximally 24 hours, foll…	total RNA
Normal BMI	GSM3673251	RNA	Placental tissue	Homo sapiens	maternal pre-pregnancy bmi: 19.5	birth weight (gram): 2820	Sex: Female	gestational age (month): 35	ethnicity: 1 (non-European)	parity: 4 (4 children)	maternal age (year): 35	maternal smoking: 0 (never smoked)	gestational weight gain (kilogram): 15	gestational diabetes: 0 (no)	gestational hypertension: 0 (no)	Placental tissue was collected within 1 hour after delivery. Four standardized biopsies were taken from the fetal side, at fixed locations across the middle point of the placenta around 4 cm distance from the umbilical cord (Janssen et al., 2017). The collected biopsies were stored in RNA later (ThermoFisher Scientific, Massachusetts, USA) at 4掳C for at least 12 hours and maximally 24 hours, foll…	total RNA
Normal BMI	GSM3673262	RNA	Placental tissue	Homo sapiens	maternal pre-pregnancy bmi: 19.5	birth weight (gram): 3350	Sex: Female	gestational age (month): 40	ethnicity: 0 (European)	parity: 2 (2 children)	maternal age (year): 31	maternal smoking: 0 (never smoked)	gestational weight gain (kilogram): 12	gestational diabetes: 0 (no)	gestational hypertension: 0 (no)	Placental tissue was collected within 1 hour after delivery. Four standardized biopsies were taken from the fetal side, at fixed locations across the middle point of the placenta around 4 cm distance from the umbilical cord (Janssen et al., 2017). The collected biopsies were stored in RNA later (ThermoFisher Scientific, Massachusetts, USA) at 4掳C for at least 12 hours and maximally 24 hours, foll…	total RNA
Normal BMI	GSM3673363	RNA	Placental tissue	Homo sapiens	maternal pre-pregnancy bmi: 19.5	birth weight (gram): 3790	Sex: Female	gestational age (month): 40	ethnicity: 0 (European)	parity: 2 (2 children)	maternal age (year): 26	maternal smoking: 0 (never smoked)	gestational weight gain (kilogram): 17	gestational diabetes: 0 (no)	gestational hypertension: 0 (no)	Placental tissue was collected within 1 hour after delivery. Four standardized biopsies were taken from the fetal side, at fixed locations across the middle point of the placenta around 4 cm distance from the umbilical cord (Janssen et al., 2017). The collected biopsies were stored in RNA later (ThermoFisher Scientific, Massachusetts, USA) at 4掳C for at least 12 hours and maximally 24 hours, foll…	total RNA
Normal BMI	GSM3673249	RNA	Placental tissue	Homo sapiens	maternal pre-pregnancy bmi: 19.6	birth weight (gram): 1760	Sex: Male	gestational age (month): 31	ethnicity: 0 (European)	parity: 1 (1 child)	maternal age (year): 27	maternal smoking: 1 (stopped smoking before pregnancy)	gestational weight gain (kilogram): 12	gestational diabetes: 0 (no)	gestational hypertension: 0 (no)	Placental tissue was collected within 1 hour after delivery. Four standardized biopsies were taken from the fetal side, at fixed locations across the middle point of the placenta around 4 cm distance from the umbilical cord (Janssen et al., 2017). The collected biopsies were stored in RNA later (ThermoFisher Scientific, Massachusetts, USA) at 4掳C for at least 12 hours and maximally 24 hours, foll…	total RNA
Normal BMI	GSM3673266	RNA	Placental tissue	Homo sapiens	maternal pre-pregnancy bmi: 19.6	birth weight (gram): 2245	Sex: Male	gestational age (month): 36	ethnicity: 0 (European)	parity: 1 (1 child)	maternal age (year): 24	maternal smoking: 2 (smoked during pregnancy)	gestational weight gain (kilogram): 9	gestational diabetes: 0 (no)	gestational hypertension: 0 (no)	Placental tissue was collected within 1 hour after delivery. Four standardized biopsies were taken from the fetal side, at fixed locations across the middle point of the placenta around 4 cm distance from the umbilical cord (Janssen et al., 2017). The collected biopsies were stored in RNA later (ThermoFisher Scientific, Massachusetts, USA) at 4掳C for at least 12 hours and maximally 24 hours, foll…	total RNA
Normal BMI	GSM3673290	RNA	Placental tissue	Homo sapiens	maternal pre-pregnancy bmi: 19.6	birth weight (gram): 3560	Sex: Female	gestational age (month): 40	ethnicity: 0 (European)	parity: 2 (2 children)	maternal age (year): 31	maternal smoking: 1 (stopped smoking before pregnancy)	gestational weight gain (kilogram): 11	gestational diabetes: 0 (no)	gestational hypertension: 0 (no)	Placental tissue was collected within 1 hour after delivery. Four standardized biopsies were taken from the fetal side, at fixed locations across the middle point of the placenta around 4 cm distance from the umbilical cord (Janssen et al., 2017). The collected biopsies were stored in RNA later (ThermoFisher Scientific, Massachusetts, USA) at 4掳C for at least 12 hours and maximally 24 hours, foll…	total RNA
Normal BMI	GSM3673296	RNA	Placental tissue	Homo sapiens	maternal pre-pregnancy bmi: 19.6	birth weight (gram): 3325	Sex: Male	gestational age (month): 39	ethnicity: 0 (European)	parity: 2 (2 children)	maternal age (year): 30	maternal smoking: 0 (never smoked)	gestational weight gain (kilogram): 8	gestational diabetes: 0 (no)	gestational hypertension: 0 (no)	Placental tissue was collected within 1 hour after delivery. Four standardized biopsies were taken from the fetal side, at fixed locations across the middle point of the placenta around 4 cm distance from the umbilical cord (Janssen et al., 2017). The collected biopsies were stored in RNA later (ThermoFisher Scientific, Massachusetts, USA) at 4掳C for at least 12 hours and maximally 24 hours, foll…	total RNA
Normal BMI	GSM3673229	RNA	Placental tissue	Homo sapiens	maternal pre-pregnancy bmi: 19.7	birth weight (gram): 3735	Sex: Male	gestational age (month): 39	ethnicity: 0 (European)	parity: 1 (1 child)	maternal age (year): 25	maternal smoking: 1 (stopped smoking before pregnancy)	gestational weight gain (kilogram): 18	gestational diabetes: 0 (no)	gestational hypertension: 0 (no)	Placental tissue was collected within 1 hour after delivery. Four standardized biopsies were taken from the fetal side, at fixed locations across the middle point of the placenta around 4 cm distance from the umbilical cord (Janssen et al., 2017). The collected biopsies were stored in RNA later (ThermoFisher Scientific, Massachusetts, USA) at 4掳C for at least 12 hours and maximally 24 hours, foll…	total RNA
Normal BMI	GSM3673342	RNA	Placental tissue	Homo sapiens	maternal pre-pregnancy bmi: 19.8	birth weight (gram): 3585	Sex: Male	gestational age (month): 40	ethnicity: 0 (European)	parity: 1 (1 child)	maternal age (year): 35	maternal smoking: 0 (never smoked)	gestational weight gain (kilogram): 18	gestational diabetes: 0 (no)	gestational hypertension: 0 (no)	Placental tissue was collected within 1 hour after delivery. Four standardized biopsies were taken from the fetal side, at fixed locations across the middle point of the placenta around 4 cm distance from the umbilical cord (Janssen et al., 2017). The collected biopsies were stored in RNA later (ThermoFisher Scientific, Massachusetts, USA) at 4掳C for at least 12 hours and maximally 24 hours, foll…	total RNA
Normal BMI	GSM3673397	RNA	Placental tissue	Homo sapiens	maternal pre-pregnancy bmi: 19.9	birth weight (gram): 2695	Sex: Female	gestational age (month): 38	ethnicity: 0 (European)	parity: 3 (3 children)	maternal age (year): 39	maternal smoking: 0 (never smoked)	gestational weight gain (kilogram): 12.1	gestational diabetes: 0 (no)	gestational hypertension: 0 (no)	Placental tissue was collected within 1 hour after delivery. Four standardized biopsies were taken from the fetal side, at fixed locations across the middle point of the placenta around 4 cm distance from the umbilical cord (Janssen et al., 2017). The collected biopsies were stored in RNA later (ThermoFisher Scientific, Massachusetts, USA) at 4掳C for at least 12 hours and maximally 24 hours, foll…	total RNA
Normal BMI	GSM3673271	RNA	Placental tissue	Homo sapiens	maternal pre-pregnancy bmi: 20	birth weight (gram): 3030	Sex: Male	gestational age (month): 38	ethnicity: 0 (European)	parity: 1 (1 child)	maternal age (year): 28	maternal smoking: 0 (never smoked)	gestational weight gain (kilogram): 12	gestational diabetes: 0 (no)	gestational hypertension: 0 (no)	Placental tissue was collected within 1 hour after delivery. Four standardized biopsies were taken from the fetal side, at fixed locations across the middle point of the placenta around 4 cm distance from the umbilical cord (Janssen et al., 2017). The collected biopsies were stored in RNA later (ThermoFisher Scientific, Massachusetts, USA) at 4掳C for at least 12 hours and maximally 24 hours, foll…	total RNA
Normal BMI	GSM3673370	RNA	Placental tissue	Homo sapiens	maternal pre-pregnancy bmi: 20	birth weight (gram): 3035	Sex: Female	gestational age (month): 39	ethnicity: 0 (European)	parity: 1 (1 child)	maternal age (year): 33	maternal smoking: 0 (never smoked)	gestational weight gain (kilogram): 15	gestational diabetes: 0 (no)	gestational hypertension: 0 (no)	Placental tissue was collected within 1 hour after delivery. Four standardized biopsies were taken from the fetal side, at fixed locations across the middle point of the placenta around 4 cm distance from the umbilical cord (Janssen et al., 2017). The collected biopsies were stored in RNA later (ThermoFisher Scientific, Massachusetts, USA) at 4掳C for at least 12 hours and maximally 24 hours, foll…	total RNA
Normal BMI	GSM3673375	RNA	Placental tissue	Homo sapiens	maternal pre-pregnancy bmi: 20	birth weight (gram): 3955	Sex: Female	gestational age (month): 40	ethnicity: 0 (European)	parity: 2 (2 children)	maternal age (year): 33	maternal smoking: 0 (never smoked)	gestational weight gain (kilogram): 15	gestational diabetes: 0 (no)	gestational hypertension: 0 (no)	Placental tissue was collected within 1 hour after delivery. Four standardized biopsies were taken from the fetal side, at fixed locations across the middle point of the placenta around 4 cm distance from the umbilical cord (Janssen et al., 2017). The collected biopsies were stored in RNA later (ThermoFisher Scientific, Massachusetts, USA) at 4掳C for at least 12 hours and maximally 24 hours, foll…	total RNA
Normal BMI	GSM3673276	RNA	Placental tissue	Homo sapiens	maternal pre-pregnancy bmi: 20.1	birth weight (gram): 3355	Sex: Female	gestational age (month): 40	ethnicity: 0 (European)	parity: 2 (2 children)	maternal age (year): 29	maternal smoking: 1 (stopped smoking before pregnancy)	gestational weight gain (kilogram): 17.8	gestational diabetes: 0 (no)	gestational hypertension: 0 (no)	Placental tissue was collected within 1 hour after delivery. Four standardized biopsies were taken from the fetal side, at fixed locations across the middle point of the placenta around 4 cm distance from the umbilical cord (Janssen et al., 2017). The collected biopsies were stored in RNA later (ThermoFisher Scientific, Massachusetts, USA) at 4掳C for at least 12 hours and maximally 24 hours, foll…	total RNA
Normal BMI	GSM3673305	RNA	Placental tissue	Homo sapiens	maternal pre-pregnancy bmi: 20.2	birth weight (gram): 3880	Sex: Female	gestational age (month): 41	ethnicity: 0 (European)	parity: 4 (4 children)	maternal age (year): 38	maternal smoking: 0 (never smoked)	gestational weight gain (kilogram): 21	gestational diabetes: 0 (no)	gestational hypertension: 0 (no)	Placental tissue was collected within 1 hour after delivery. Four standardized biopsies were taken from the fetal side, at fixed locations across the middle point of the placenta around 4 cm distance from the umbilical cord (Janssen et al., 2017). The collected biopsies were stored in RNA later (ThermoFisher Scientific, Massachusetts, USA) at 4掳C for at least 12 hours and maximally 24 hours, foll…	total RNA
Normal BMI	GSM3673322	RNA	Placental tissue	Homo sapiens	maternal pre-pregnancy bmi: 20.3	birth weight (gram): 3935	Sex: Female	gestational age (month): 40	ethnicity: 0 (European)	parity: 2 (2 children)	maternal age (year): 33	maternal smoking: 0 (never smoked)	gestational weight gain (kilogram): 13	gestational diabetes: 0 (no)	gestational hypertension: 0 (no)	Placental tissue was collected within 1 hour after delivery. Four standardized biopsies were taken from the fetal side, at fixed locations across the middle point of the placenta around 4 cm distance from the umbilical cord (Janssen et al., 2017). The collected biopsies were stored in RNA later (ThermoFisher Scientific, Massachusetts, USA) at 4掳C for at least 12 hours and maximally 24 hours, foll…	total RNA
Normal BMI	GSM3673324	RNA	Placental tissue	Homo sapiens	maternal pre-pregnancy bmi: 20.3	birth weight (gram): 3080	Sex: Male	gestational age (month): 40	ethnicity: 1 (non-European)	parity: 3 (3 children)	maternal age (year): 28	maternal smoking: 0 (never smoked)	gestational weight gain (kilogram): 14.3	gestational diabetes: 0 (no)	gestational hypertension: 0 (no)	Placental tissue was collected within 1 hour after delivery. Four standardized biopsies were taken from the fetal side, at fixed locations across the middle point of the placenta around 4 cm distance from the umbilical cord (Janssen et al., 2017). The collected biopsies were stored in RNA later (ThermoFisher Scientific, Massachusetts, USA) at 4掳C for at least 12 hours and maximally 24 hours, foll…	total RNA
Normal BMI	GSM3673380	RNA	Placental tissue	Homo sapiens	maternal pre-pregnancy bmi: 20.3	birth weight (gram): 3815	Sex: Female	gestational age (month): 40	ethnicity: 0 (European)	parity: 1 (1 child)	maternal age (year): 32	maternal smoking: 1 (stopped smoking before pregnancy)	gestational weight gain (kilogram): 18	gestational diabetes: 0 (no)	gestational hypertension: 0 (no)	Placental tissue was collected within 1 hour after delivery. Four standardized biopsies were taken from the fetal side, at fixed locations across the middle point of the placenta around 4 cm distance from the umbilical cord (Janssen et al., 2017). The collected biopsies were stored in RNA later (ThermoFisher Scientific, Massachusetts, USA) at 4掳C for at least 12 hours and maximally 24 hours, foll…	total RNA
Normal BMI	GSM3673401	RNA	Placental tissue	Homo sapiens	maternal pre-pregnancy bmi: 20.5	birth weight (gram): 3385	Sex: Male	gestational age (month): 38	ethnicity: 0 (European)	parity: 2 (2 children)	maternal age (year): 28	maternal smoking: 0 (never smoked)	gestational weight gain (kilogram): 6	gestational diabetes: 1 (yes)	gestational hypertension: 0 (no)	Placental tissue was collected within 1 hour after delivery. Four standardized biopsies were taken from the fetal side, at fixed locations across the middle point of the placenta around 4 cm distance from the umbilical cord (Janssen et al., 2017). The collected biopsies were stored in RNA later (ThermoFisher Scientific, Massachusetts, USA) at 4掳C for at least 12 hours and maximally 24 hours, foll…	total RNA
Normal BMI	GSM3673306	RNA	Placental tissue	Homo sapiens	maternal pre-pregnancy bmi: 20.6	birth weight (gram): 3070	Sex: Male	gestational age (month): 38	ethnicity: 0 (European)	parity: 2 (2 children)	maternal age (year): 24	maternal smoking: 0 (never smoked)	gestational weight gain (kilogram): 12	gestational diabetes: 0 (no)	gestational hypertension: 0 (no)	Placental tissue was collected within 1 hour after delivery. Four standardized biopsies were taken from the fetal side, at fixed locations across the middle point of the placenta around 4 cm distance from the umbilical cord (Janssen et al., 2017). The collected biopsies were stored in RNA later (ThermoFisher Scientific, Massachusetts, USA) at 4掳C for at least 12 hours and maximally 24 hours, foll…	total RNA
Normal BMI	GSM3673307	RNA	Placental tissue	Homo sapiens	maternal pre-pregnancy bmi: 20.6	birth weight (gram): 3510	Sex: Female	gestational age (month): 39	ethnicity: 0 (European)	parity: 1 (1 child)	maternal age (year): 29	maternal smoking: 0 (never smoked)	gestational weight gain (kilogram): 10	gestational diabetes: 0 (no)	gestational hypertension: 0 (no)	Placental tissue was collected within 1 hour after delivery. Four standardized biopsies were taken from the fetal side, at fixed locations across the middle point of the placenta around 4 cm distance from the umbilical cord (Janssen et al., 2017). The collected biopsies were stored in RNA later (ThermoFisher Scientific, Massachusetts, USA) at 4掳C for at least 12 hours and maximally 24 hours, foll…	total RNA
Normal BMI	GSM3673274	RNA	Placental tissue	Homo sapiens	maternal pre-pregnancy bmi: 20.8	birth weight (gram): 3810	Sex: Male	gestational age (month): 40	ethnicity: 0 (European)	parity: 1 (1 child)	maternal age (year): 29	maternal smoking: 0 (never smoked)	gestational weight gain (kilogram): 15	gestational diabetes: 0 (no)	gestational hypertension: 0 (no)	Placental tissue was collected within 1 hour after delivery. Four standardized biopsies were taken from the fetal side, at fixed locations across the middle point of the placenta around 4 cm distance from the umbilical cord (Janssen et al., 2017). The collected biopsies were stored in RNA later (ThermoFisher Scientific, Massachusetts, USA) at 4掳C for at least 12 hours and maximally 24 hours, foll…	total RNA
Normal BMI	GSM3673295	RNA	Placental tissue	Homo sapiens	maternal pre-pregnancy bmi: 20.8	birth weight (gram): 3245	Sex: Male	gestational age (month): 41	ethnicity: 0 (European)	parity: 2 (2 children)	maternal age (year): 28	maternal smoking: 0 (never smoked)	gestational weight gain (kilogram): 10.4	gestational diabetes: 0 (no)	gestational hypertension: 0 (no)	Placental tissue was collected within 1 hour after delivery. Four standardized biopsies were taken from the fetal side, at fixed locations across the middle point of the placenta around 4 cm distance from the umbilical cord (Janssen et al., 2017). The collected biopsies were stored in RNA later (ThermoFisher Scientific, Massachusetts, USA) at 4掳C for at least 12 hours and maximally 24 hours, foll…	total RNA
Normal BMI	GSM3673344	RNA	Placental tissue	Homo sapiens	maternal pre-pregnancy bmi: 20.8	birth weight (gram): 3595	Sex: Male	gestational age (month): 38	ethnicity: 0 (European)	parity: 2 (2 children)	maternal age (year): 30	maternal smoking: 1 (stopped smoking before pregnancy)	gestational weight gain (kilogram): 6	gestational diabetes: 0 (no)	gestational hypertension: 0 (no)	Placental tissue was collected within 1 hour after delivery. Four standardized biopsies were taken from the fetal side, at fixed locations across the middle point of the placenta around 4 cm distance from the umbilical cord (Janssen et al., 2017). The collected biopsies were stored in RNA later (ThermoFisher Scientific, Massachusetts, USA) at 4掳C for at least 12 hours and maximally 24 hours, foll…	total RNA
Normal BMI	GSM3673350	RNA	Placental tissue	Homo sapiens	maternal pre-pregnancy bmi: 20.8	birth weight (gram): 3420	Sex: Male	gestational age (month): 38	ethnicity: 0 (European)	parity: 2 (2 children)	maternal age (year): 34	maternal smoking: 0 (never smoked)	gestational weight gain (kilogram): 12	gestational diabetes: 0 (no)	gestational hypertension: 0 (no)	Placental tissue was collected within 1 hour after delivery. Four standardized biopsies were taken from the fetal side, at fixed locations across the middle point of the placenta around 4 cm distance from the umbilical cord (Janssen et al., 2017). The collected biopsies were stored in RNA later (ThermoFisher Scientific, Massachusetts, USA) at 4掳C for at least 12 hours and maximally 24 hours, foll…	total RNA
Normal BMI	GSM3673275	RNA	Placental tissue	Homo sapiens	maternal pre-pregnancy bmi: 20.9	birth weight (gram): 3600	Sex: Male	gestational age (month): 38	ethnicity: 0 (European)	parity: 1 (1 child)	maternal age (year): 29	maternal smoking: 0 (never smoked)	gestational weight gain (kilogram): 12.4	gestational diabetes: 0 (no)	gestational hypertension: 0 (no)	Placental tissue was collected within 1 hour after delivery. Four standardized biopsies were taken from the fetal side, at fixed locations across the middle point of the placenta around 4 cm distance from the umbilical cord (Janssen et al., 2017). The collected biopsies were stored in RNA later (ThermoFisher Scientific, Massachusetts, USA) at 4掳C for at least 12 hours and maximally 24 hours, foll…	total RNA
Normal BMI	GSM3673336	RNA	Placental tissue	Homo sapiens	maternal pre-pregnancy bmi: 20.9	birth weight (gram): 2995	Sex: Female	gestational age (month): 38	ethnicity: 0 (European)	parity: 1 (1 child)	maternal age (year): 33	maternal smoking: 0 (never smoked)	gestational weight gain (kilogram): 9	gestational diabetes: 0 (no)	gestational hypertension: 0 (no)	Placental tissue was collected within 1 hour after delivery. Four standardized biopsies were taken from the fetal side, at fixed locations across the middle point of the placenta around 4 cm distance from the umbilical cord (Janssen et al., 2017). The collected biopsies were stored in RNA later (ThermoFisher Scientific, Massachusetts, USA) at 4掳C for at least 12 hours and maximally 24 hours, foll…	total RNA
Normal BMI	GSM3673231	RNA	Placental tissue	Homo sapiens	maternal pre-pregnancy bmi: 21.1	birth weight (gram): 1930	Sex: Male	gestational age (month): 33	ethnicity: 0 (European)	parity: 1 (1 child)	maternal age (year): 27	maternal smoking: 1 (stopped smoking before pregnancy)	gestational weight gain (kilogram): 7	gestational diabetes: 0 (no)	gestational hypertension: 0 (no)	Placental tissue was collected within 1 hour after delivery. Four standardized biopsies were taken from the fetal side, at fixed locations across the middle point of the placenta around 4 cm distance from the umbilical cord (Janssen et al., 2017). The collected biopsies were stored in RNA later (ThermoFisher Scientific, Massachusetts, USA) at 4掳C for at least 12 hours and maximally 24 hours, foll…	total RNA
Normal BMI	GSM3673386	RNA	Placental tissue	Homo sapiens	maternal pre-pregnancy bmi: 21.1	birth weight (gram): 3105	Sex: Male	gestational age (month): 37	ethnicity: 0 (European)	parity: 2 (2 children)	maternal age (year): 33	maternal smoking: 0 (never smoked)	gestational weight gain (kilogram): 6	gestational diabetes: 0 (no)	gestational hypertension: 0 (no)	Placental tissue was collected within 1 hour after delivery. Four standardized biopsies were taken from the fetal side, at fixed locations across the middle point of the placenta around 4 cm distance from the umbilical cord (Janssen et al., 2017). The collected biopsies were stored in RNA later (ThermoFisher Scientific, Massachusetts, USA) at 4掳C for at least 12 hours and maximally 24 hours, foll…	total RNA
Normal BMI	GSM3673389	RNA	Placental tissue	Homo sapiens	maternal pre-pregnancy bmi: 21.1	birth weight (gram): 3180	Sex: Female	gestational age (month): 38	ethnicity: 0 (European)	parity: 1 (1 child)	maternal age (year): 23	maternal smoking: 1 (stopped smoking before pregnancy)	gestational weight gain (kilogram): 24	gestational diabetes: 0 (no)	gestational hypertension: 0 (no)	Placental tissue was collected within 1 hour after delivery. Four standardized biopsies were taken from the fetal side, at fixed locations across the middle point of the placenta around 4 cm distance from the umbilical cord (Janssen et al., 2017). The collected biopsies were stored in RNA later (ThermoFisher Scientific, Massachusetts, USA) at 4掳C for at least 12 hours and maximally 24 hours, foll…	total RNA
Normal BMI	GSM3673319	RNA	Placental tissue	Homo sapiens	maternal pre-pregnancy bmi: 21.2	birth weight (gram): 3815	Sex: Male	gestational age (month): 39	ethnicity: 0 (European)	parity: 2 (2 children)	maternal age (year): 31	maternal smoking: 0 (never smoked)	gestational weight gain (kilogram): 11	gestational diabetes: 0 (no)	gestational hypertension: 0 (no)	Placental tissue was collected within 1 hour after delivery. Four standardized biopsies were taken from the fetal side, at fixed locations across the middle point of the placenta around 4 cm distance from the umbilical cord (Janssen et al., 2017). The collected biopsies were stored in RNA later (ThermoFisher Scientific, Massachusetts, USA) at 4掳C for at least 12 hours and maximally 24 hours, foll…	total RNA
Normal BMI	GSM3673379	RNA	Placental tissue	Homo sapiens	maternal pre-pregnancy bmi: 21.2	birth weight (gram): 3090	Sex: Male	gestational age (month): 38	ethnicity: 0 (European)	parity: 1 (1 child)	maternal age (year): 31	maternal smoking: 0 (never smoked)	gestational weight gain (kilogram): 19.6	gestational diabetes: 0 (no)	gestational hypertension: 0 (no)	Placental tissue was collected within 1 hour after delivery. Four standardized biopsies were taken from the fetal side, at fixed locations across the middle point of the placenta around 4 cm distance from the umbilical cord (Janssen et al., 2017). The collected biopsies were stored in RNA later (ThermoFisher Scientific, Massachusetts, USA) at 4掳C for at least 12 hours and maximally 24 hours, foll…	total RNA
Normal BMI	GSM3673403	RNA	Placental tissue	Homo sapiens	maternal pre-pregnancy bmi: 21.2	birth weight (gram): 3595	Sex: Female	gestational age (month): 39	ethnicity: 0 (European)	parity: 2 (2 children)	maternal age (year): 29	maternal smoking: 0 (never smoked)	gestational weight gain (kilogram): 16	gestational diabetes: 0 (no)	gestational hypertension: 0 (no)	Placental tissue was collected within 1 hour after delivery. Four standardized biopsies were taken from the fetal side, at fixed locations across the middle point of the placenta around 4 cm distance from the umbilical cord (Janssen et al., 2017). The collected biopsies were stored in RNA later (ThermoFisher Scientific, Massachusetts, USA) at 4掳C for at least 12 hours and maximally 24 hours, foll…	total RNA
Normal BMI	GSM3673281	RNA	Placental tissue	Homo sapiens	maternal pre-pregnancy bmi: 21.3	birth weight (gram): 2365	Sex: Female	gestational age (month): 33	ethnicity: 0 (European)	parity: 1 (1 child)	maternal age (year): 27	maternal smoking: 0 (never smoked)	gestational weight gain (kilogram): 9	gestational diabetes: 0 (no)	gestational hypertension: 0 (no)	Placental tissue was collected within 1 hour after delivery. Four standardized biopsies were taken from the fetal side, at fixed locations across the middle point of the placenta around 4 cm distance from the umbilical cord (Janssen et al., 2017). The collected biopsies were stored in RNA later (ThermoFisher Scientific, Massachusetts, USA) at 4掳C for at least 12 hours and maximally 24 hours, foll…	total RNA
Normal BMI	GSM3673361	RNA	Placental tissue	Homo sapiens	maternal pre-pregnancy bmi: 21.3	birth weight (gram): 2755	Sex: Female	gestational age (month): 41	ethnicity: 0 (European)	parity: 2 (2 children)	maternal age (year): 28	maternal smoking: 0 (never smoked)	gestational weight gain (kilogram): 10	gestational diabetes: 0 (no)	gestational hypertension: 0 (no)	Placental tissue was collected within 1 hour after delivery. Four standardized biopsies were taken from the fetal side, at fixed locations across the middle point of the placenta around 4 cm distance from the umbilical cord (Janssen et al., 2017). The collected biopsies were stored in RNA later (ThermoFisher Scientific, Massachusetts, USA) at 4掳C for at least 12 hours and maximally 24 hours, foll…	total RNA
Normal BMI	GSM3673338	RNA	Placental tissue	Homo sapiens	maternal pre-pregnancy bmi: 21.4	birth weight (gram): 3730	Sex: Male	gestational age (month): 38	ethnicity: 0 (European)	parity: 1 (1 child)	maternal age (year): 28	maternal smoking: 0 (never smoked)	gestational weight gain (kilogram): 14	gestational diabetes: 0 (no)	gestational hypertension: 0 (no)	Placental tissue was collected within 1 hour after delivery. Four standardized biopsies were taken from the fetal side, at fixed locations across the middle point of the placenta around 4 cm distance from the umbilical cord (Janssen et al., 2017). The collected biopsies were stored in RNA later (ThermoFisher Scientific, Massachusetts, USA) at 4掳C for at least 12 hours and maximally 24 hours, foll…	total RNA
Normal BMI	GSM3673285	RNA	Placental tissue	Homo sapiens	maternal pre-pregnancy bmi: 21.5	birth weight (gram): 3380	Sex: Female	gestational age (month): 41	ethnicity: 0 (European)	parity: 2 (2 children)	maternal age (year): 37	maternal smoking: 1 (stopped smoking before pregnancy)	gestational weight gain (kilogram): 20	gestational diabetes: 0 (no)	gestational hypertension: 0 (no)	Placental tissue was collected within 1 hour after delivery. Four standardized biopsies were taken from the fetal side, at fixed locations across the middle point of the placenta around 4 cm distance from the umbilical cord (Janssen et al., 2017). The collected biopsies were stored in RNA later (ThermoFisher Scientific, Massachusetts, USA) at 4掳C for at least 12 hours and maximally 24 hours, foll…	total RNA
Normal BMI	GSM3673337	RNA	Placental tissue	Homo sapiens	maternal pre-pregnancy bmi: 21.6	birth weight (gram): 4130	Sex: Female	gestational age (month): 41	ethnicity: 0 (European)	parity: 1 (1 child)	maternal age (year): 26	maternal smoking: 0 (never smoked)	gestational weight gain (kilogram): 14	gestational diabetes: 0 (no)	gestational hypertension: 0 (no)	Placental tissue was collected within 1 hour after delivery. Four standardized biopsies were taken from the fetal side, at fixed locations across the middle point of the placenta around 4 cm distance from the umbilical cord (Janssen et al., 2017). The collected biopsies were stored in RNA later (ThermoFisher Scientific, Massachusetts, USA) at 4掳C for at least 12 hours and maximally 24 hours, foll…	total RNA
Normal BMI	GSM3673311	RNA	Placental tissue	Homo sapiens	maternal pre-pregnancy bmi: 21.7	birth weight (gram): 3325	Sex: Male	gestational age (month): 40	ethnicity: 0 (European)	parity: 1 (1 child)	maternal age (year): 30	maternal smoking: 1 (stopped smoking before pregnancy)	gestational weight gain (kilogram): 20	gestational diabetes: 0 (no)	gestational hypertension: 0 (no)	Placental tissue was collected within 1 hour after delivery. Four standardized biopsies were taken from the fetal side, at fixed locations across the middle point of the placenta around 4 cm distance from the umbilical cord (Janssen et al., 2017). The collected biopsies were stored in RNA later (ThermoFisher Scientific, Massachusetts, USA) at 4掳C for at least 12 hours and maximally 24 hours, foll…	total RNA
Normal BMI	GSM3673318	RNA	Placental tissue	Homo sapiens	maternal pre-pregnancy bmi: 21.8	birth weight (gram): 3850	Sex: Male	gestational age (month): 41	ethnicity: 0 (European)	parity: 2 (2 children)	maternal age (year): 41	maternal smoking: 0 (never smoked)	gestational weight gain (kilogram): 19	gestational diabetes: 0 (no)	gestational hypertension: 0 (no)	Placental tissue was collected within 1 hour after delivery. Four standardized biopsies were taken from the fetal side, at fixed locations across the middle point of the placenta around 4 cm distance from the umbilical cord (Janssen et al., 2017). The collected biopsies were stored in RNA later (ThermoFisher Scientific, Massachusetts, USA) at 4掳C for at least 12 hours and maximally 24 hours, foll…	total RNA
Normal BMI	GSM3673303	RNA	Placental tissue	Homo sapiens	maternal pre-pregnancy bmi: 21.9	birth weight (gram): 4010	Sex: Male	gestational age (month): 40	ethnicity: 0 (European)	parity: 2 (2 children)	maternal age (year): 33	maternal smoking: 1 (stopped smoking before pregnancy)	gestational weight gain (kilogram): 9	gestational diabetes: 0 (no)	gestational hypertension: 0 (no)	Placental tissue was collected within 1 hour after delivery. Four standardized biopsies were taken from the fetal side, at fixed locations across the middle point of the placenta around 4 cm distance from the umbilical cord (Janssen et al., 2017). The collected biopsies were stored in RNA later (ThermoFisher Scientific, Massachusetts, USA) at 4掳C for at least 12 hours and maximally 24 hours, foll…	total RNA
Normal BMI	GSM3673230	RNA	Placental tissue	Homo sapiens	maternal pre-pregnancy bmi: 22	birth weight (gram): 2775	Sex: Male	gestational age (month): 41	ethnicity: 0 (European)	parity: 1 (1 child)	maternal age (year): 31	maternal smoking: 0 (never smoked)	gestational weight gain (kilogram): 7	gestational diabetes: 0 (no)	gestational hypertension: 0 (no)	Placental tissue was collected within 1 hour after delivery. Four standardized biopsies were taken from the fetal side, at fixed locations across the middle point of the placenta around 4 cm distance from the umbilical cord (Janssen et al., 2017). The collected biopsies were stored in RNA later (ThermoFisher Scientific, Massachusetts, USA) at 4掳C for at least 12 hours and maximally 24 hours, foll…	total RNA
Normal BMI	GSM3673235	RNA	Placental tissue	Homo sapiens	maternal pre-pregnancy bmi: 22	birth weight (gram): 2415	Sex: Male	gestational age (month): 36	ethnicity: 0 (European)	parity: 1 (1 child)	maternal age (year): 25	maternal smoking: 0 (never smoked)	gestational weight gain (kilogram): 11.4	gestational diabetes: 1 (yes)	gestational hypertension: 0 (no)	Placental tissue was collected within 1 hour after delivery. Four standardized biopsies were taken from the fetal side, at fixed locations across the middle point of the placenta around 4 cm distance from the umbilical cord (Janssen et al., 2017). The collected biopsies were stored in RNA later (ThermoFisher Scientific, Massachusetts, USA) at 4掳C for at least 12 hours and maximally 24 hours, foll…	total RNA
Normal BMI	GSM3673244	RNA	Placental tissue	Homo sapiens	maternal pre-pregnancy bmi: 22	birth weight (gram): 2635	Sex: Female	gestational age (month): 35	ethnicity: 0 (European)	parity: 1 (1 child)	maternal age (year): 29	maternal smoking: 0 (never smoked)	gestational weight gain (kilogram): 4	gestational diabetes: 0 (no)	gestational hypertension: 0 (no)	Placental tissue was collected within 1 hour after delivery. Four standardized biopsies were taken from the fetal side, at fixed locations across the middle point of the placenta around 4 cm distance from the umbilical cord (Janssen et al., 2017). The collected biopsies were stored in RNA later (ThermoFisher Scientific, Massachusetts, USA) at 4掳C for at least 12 hours and maximally 24 hours, foll…	total RNA
Normal BMI	GSM3673374	RNA	Placental tissue	Homo sapiens	maternal pre-pregnancy bmi: 22	birth weight (gram): 3430	Sex: Male	gestational age (month): 39	ethnicity: 0 (European)	parity: 1 (1 child)	maternal age (year): 25	maternal smoking: 0 (never smoked)	gestational weight gain (kilogram): 18	gestational diabetes: 0 (no)	gestational hypertension: 0 (no)	Placental tissue was collected within 1 hour after delivery. Four standardized biopsies were taken from the fetal side, at fixed locations across the middle point of the placenta around 4 cm distance from the umbilical cord (Janssen et al., 2017). The collected biopsies were stored in RNA later (ThermoFisher Scientific, Massachusetts, USA) at 4掳C for at least 12 hours and maximally 24 hours, foll…	total RNA
Normal BMI	GSM3673263	RNA	Placental tissue	Homo sapiens	maternal pre-pregnancy bmi: 22.2	birth weight (gram): 2800	Sex: Male	gestational age (month): 34	ethnicity: 0 (European)	parity: 1 (1 child)	maternal age (year): 27	maternal smoking: 0 (never smoked)	gestational weight gain (kilogram): 10	gestational diabetes: 0 (no)	gestational hypertension: 0 (no)	Placental tissue was collected within 1 hour after delivery. Four standardized biopsies were taken from the fetal side, at fixed locations across the middle point of the placenta around 4 cm distance from the umbilical cord (Janssen et al., 2017). The collected biopsies were stored in RNA later (ThermoFisher Scientific, Massachusetts, USA) at 4掳C for at least 12 hours and maximally 24 hours, foll…	total RNA
Normal BMI	GSM3673381	RNA	Placental tissue	Homo sapiens	maternal pre-pregnancy bmi: 22.2	birth weight (gram): 4100	Sex: Male	gestational age (month): 39	ethnicity: 0 (European)	parity: 2 (2 children)	maternal age (year): 31	maternal smoking: 0 (never smoked)	gestational weight gain (kilogram): 13	gestational diabetes: 0 (no)	gestational hypertension: 0 (no)	Placental tissue was collected within 1 hour after delivery. Four standardized biopsies were taken from the fetal side, at fixed locations across the middle point of the placenta around 4 cm distance from the umbilical cord (Janssen et al., 2017). The collected biopsies were stored in RNA later (ThermoFisher Scientific, Massachusetts, USA) at 4掳C for at least 12 hours and maximally 24 hours, foll…	total RNA
Normal BMI	GSM3673328	RNA	Placental tissue	Homo sapiens	maternal pre-pregnancy bmi: 22.3	birth weight (gram): 3850	Sex: Female	gestational age (month): 41	ethnicity: 1 (non-European)	parity: 1 (1 child)	maternal age (year): 39	maternal smoking: 0 (never smoked)	gestational weight gain (kilogram): 24	gestational diabetes: 0 (no)	gestational hypertension: 0 (no)	Placental tissue was collected within 1 hour after delivery. Four standardized biopsies were taken from the fetal side, at fixed locations across the middle point of the placenta around 4 cm distance from the umbilical cord (Janssen et al., 2017). The collected biopsies were stored in RNA later (ThermoFisher Scientific, Massachusetts, USA) at 4掳C for at least 12 hours and maximally 24 hours, foll…	total RNA
Normal BMI	GSM3673228	RNA	Placental tissue	Homo sapiens	maternal pre-pregnancy bmi: 22.4	birth weight (gram): 3965	Sex: Female	gestational age (month): 40	ethnicity: 0 (European)	parity: 2 (2 children)	maternal age (year): 30	maternal smoking: 0 (never smoked)	gestational weight gain (kilogram): 15	gestational diabetes: 0 (no)	gestational hypertension: 0 (no)	Placental tissue was collected within 1 hour after delivery. Four standardized biopsies were taken from the fetal side, at fixed locations across the middle point of the placenta around 4 cm distance from the umbilical cord (Janssen et al., 2017). The collected biopsies were stored in RNA later (ThermoFisher Scientific, Massachusetts, USA) at 4掳C for at least 12 hours and maximally 24 hours, foll…	total RNA
Normal BMI	GSM3673243	RNA	Placental tissue	Homo sapiens	maternal pre-pregnancy bmi: 22.4	birth weight (gram): 2700	Sex: Male	gestational age (month): 35	ethnicity: 0 (European)	parity: 1 (1 child)	maternal age (year): 32	maternal smoking: 0 (never smoked)	gestational weight gain (kilogram): 9	gestational diabetes: 0 (no)	gestational hypertension: 0 (no)	Placental tissue was collected within 1 hour after delivery. Four standardized biopsies were taken from the fetal side, at fixed locations across the middle point of the placenta around 4 cm distance from the umbilical cord (Janssen et al., 2017). The collected biopsies were stored in RNA later (ThermoFisher Scientific, Massachusetts, USA) at 4掳C for at least 12 hours and maximally 24 hours, foll…	total RNA
Normal BMI	GSM3673245	RNA	Placental tissue	Homo sapiens	maternal pre-pregnancy bmi: 22.4	birth weight (gram): 2780	Sex: Male	gestational age (month): 35	ethnicity: 0 (European)	parity: 1 (1 child)	maternal age (year): 28	maternal smoking: 0 (never smoked)	gestational weight gain (kilogram): 10	gestational diabetes: 0 (no)	gestational hypertension: 0 (no)	Placental tissue was collected within 1 hour after delivery. Four standardized biopsies were taken from the fetal side, at fixed locations across the middle point of the placenta around 4 cm distance from the umbilical cord (Janssen et al., 2017). The collected biopsies were stored in RNA later (ThermoFisher Scientific, Massachusetts, USA) at 4掳C for at least 12 hours and maximally 24 hours, foll…	total RNA
Normal BMI	GSM3673294	RNA	Placental tissue	Homo sapiens	maternal pre-pregnancy bmi: 22.4	birth weight (gram): 2815	Sex: Female	gestational age (month): 38	ethnicity: 0 (European)	parity: 1 (1 child)	maternal age (year): 26	maternal smoking: 0 (never smoked)	gestational weight gain (kilogram): 16	gestational diabetes: 0 (no)	gestational hypertension: 0 (no)	Placental tissue was collected within 1 hour after delivery. Four standardized biopsies were taken from the fetal side, at fixed locations across the middle point of the placenta around 4 cm distance from the umbilical cord (Janssen et al., 2017). The collected biopsies were stored in RNA later (ThermoFisher Scientific, Massachusetts, USA) at 4掳C for at least 12 hours and maximally 24 hours, foll…	total RNA
Normal BMI	GSM3673353	RNA	Placental tissue	Homo sapiens	maternal pre-pregnancy bmi: 22.4	birth weight (gram): 3635	Sex: Male	gestational age (month): 40	ethnicity: 0 (European)	parity: 1 (1 child)	maternal age (year): 33	maternal smoking: 0 (never smoked)	gestational weight gain (kilogram): 13	gestational diabetes: 0 (no)	gestational hypertension: 0 (no)	Placental tissue was collected within 1 hour after delivery. Four standardized biopsies were taken from the fetal side, at fixed locations across the middle point of the placenta around 4 cm distance from the umbilical cord (Janssen et al., 2017). The collected biopsies were stored in RNA later (ThermoFisher Scientific, Massachusetts, USA) at 4掳C for at least 12 hours and maximally 24 hours, foll…	total RNA
Normal BMI	GSM3673373	RNA	Placental tissue	Homo sapiens	maternal pre-pregnancy bmi: 22.4	birth weight (gram): 3820	Sex: Male	gestational age (month): 40	ethnicity: 0 (European)	parity: 2 (2 children)	maternal age (year): 26	maternal smoking: 1 (stopped smoking before pregnancy)	gestational weight gain (kilogram): 18	gestational diabetes: 0 (no)	gestational hypertension: 0 (no)	Placental tissue was collected within 1 hour after delivery. Four standardized biopsies were taken from the fetal side, at fixed locations across the middle point of the placenta around 4 cm distance from the umbilical cord (Janssen et al., 2017). The collected biopsies were stored in RNA later (ThermoFisher Scientific, Massachusetts, USA) at 4掳C for at least 12 hours and maximally 24 hours, foll…	total RNA
Normal BMI	GSM3673393	RNA	Placental tissue	Homo sapiens	maternal pre-pregnancy bmi: 22.5	birth weight (gram): 3185	Sex: Male	gestational age (month): 39	ethnicity: 1 (non-European)	parity: 2 (2 children)	maternal age (year): 31	maternal smoking: 0 (never smoked)	gestational weight gain (kilogram): 10	gestational diabetes: 0 (no)	gestational hypertension: 0 (no)	Placental tissue was collected within 1 hour after delivery. Four standardized biopsies were taken from the fetal side, at fixed locations across the middle point of the placenta around 4 cm distance from the umbilical cord (Janssen et al., 2017). The collected biopsies were stored in RNA later (ThermoFisher Scientific, Massachusetts, USA) at 4掳C for at least 12 hours and maximally 24 hours, foll…	total RNA
Normal BMI	GSM3673315	RNA	Placental tissue	Homo sapiens	maternal pre-pregnancy bmi: 22.6	birth weight (gram): 3360	Sex: Female	gestational age (month): 40	ethnicity: 0 (European)	parity: 1 (1 child)	maternal age (year): 17	maternal smoking: 1 (stopped smoking before pregnancy)	gestational weight gain (kilogram): 22	gestational diabetes: 0 (no)	gestational hypertension: 0 (no)	Placental tissue was collected within 1 hour after delivery. Four standardized biopsies were taken from the fetal side, at fixed locations across the middle point of the placenta around 4 cm distance from the umbilical cord (Janssen et al., 2017). The collected biopsies were stored in RNA later (ThermoFisher Scientific, Massachusetts, USA) at 4掳C for at least 12 hours and maximally 24 hours, foll…	total RNA
Normal BMI	GSM3673282	RNA	Placental tissue	Homo sapiens	maternal pre-pregnancy bmi: 22.7	birth weight (gram): 2830	Sex: Male	gestational age (month): 37	ethnicity: 0 (European)	parity: 1 (1 child)	maternal age (year): 23	maternal smoking: 2 (smoked during pregnancy)	gestational weight gain (kilogram): 19	gestational diabetes: 0 (no)	gestational hypertension: 0 (no)	Placental tissue was collected within 1 hour after delivery. Four standardized biopsies were taken from the fetal side, at fixed locations across the middle point of the placenta around 4 cm distance from the umbilical cord (Janssen et al., 2017). The collected biopsies were stored in RNA later (ThermoFisher Scientific, Massachusetts, USA) at 4掳C for at least 12 hours and maximally 24 hours, foll…	total RNA
Normal BMI	GSM3673301	RNA	Placental tissue	Homo sapiens	maternal pre-pregnancy bmi: 22.8	birth weight (gram): 2665	Sex: Male	gestational age (month): 38	ethnicity: 0 (European)	parity: 1 (1 child)	maternal age (year): 30	maternal smoking: 0 (never smoked)	gestational weight gain (kilogram): 8	gestational diabetes: 0 (no)	gestational hypertension: 0 (no)	Placental tissue was collected within 1 hour after delivery. Four standardized biopsies were taken from the fetal side, at fixed locations across the middle point of the placenta around 4 cm distance from the umbilical cord (Janssen et al., 2017). The collected biopsies were stored in RNA later (ThermoFisher Scientific, Massachusetts, USA) at 4掳C for at least 12 hours and maximally 24 hours, foll…	total RNA
Normal BMI	GSM3673320	RNA	Placental tissue	Homo sapiens	maternal pre-pregnancy bmi: 22.9	birth weight (gram): 3405	Sex: Male	gestational age (month): 40	ethnicity: 0 (European)	parity: 1 (1 child)	maternal age (year): 26	maternal smoking: 0 (never smoked)	gestational weight gain (kilogram): 8	gestational diabetes: 0 (no)	gestational hypertension: 0 (no)	Placental tissue was collected within 1 hour after delivery. Four standardized biopsies were taken from the fetal side, at fixed locations across the middle point of the placenta around 4 cm distance from the umbilical cord (Janssen et al., 2017). The collected biopsies were stored in RNA later (ThermoFisher Scientific, Massachusetts, USA) at 4掳C for at least 12 hours and maximally 24 hours, foll…	total RNA
Normal BMI	GSM3673224	RNA	Placental tissue	Homo sapiens	maternal pre-pregnancy bmi: 23	birth weight (gram): 3575	Sex: Male	gestational age (month): 40	ethnicity: 0 (European)	parity: 2 (2 children)	maternal age (year): 32	maternal smoking: 0 (never smoked)	gestational weight gain (kilogram): 6	gestational diabetes: 0 (no)	gestational hypertension: 0 (no)	Placental tissue was collected within 1 hour after delivery. Four standardized biopsies were taken from the fetal side, at fixed locations across the middle point of the placenta around 4 cm distance from the umbilical cord (Janssen et al., 2017). The collected biopsies were stored in RNA later (ThermoFisher Scientific, Massachusetts, USA) at 4掳C for at least 12 hours and maximally 24 hours, foll…	total RNA
Normal BMI	GSM3673238	RNA	Placental tissue	Homo sapiens	maternal pre-pregnancy bmi: 23	birth weight (gram): 1765	Sex: Female	gestational age (month): 34	ethnicity: 0 (European)	parity: 1 (1 child)	maternal age (year): 24	maternal smoking: 2 (smoked during pregnancy)	gestational weight gain (kilogram): 5	gestational diabetes: 0 (no)	gestational hypertension: 0 (no)	Placental tissue was collected within 1 hour after delivery. Four standardized biopsies were taken from the fetal side, at fixed locations across the middle point of the placenta around 4 cm distance from the umbilical cord (Janssen et al., 2017). The collected biopsies were stored in RNA later (ThermoFisher Scientific, Massachusetts, USA) at 4掳C for at least 12 hours and maximally 24 hours, foll…	total RNA
Normal BMI	GSM3673291	RNA	Placental tissue	Homo sapiens	maternal pre-pregnancy bmi: 23	birth weight (gram): 3350	Sex: Male	gestational age (month): 40	ethnicity: 1 (non-European)	parity: 1 (1 child)	maternal age (year): 24	maternal smoking: 0 (never smoked)	gestational weight gain (kilogram): 16	gestational diabetes: 0 (no)	gestational hypertension: 0 (no)	Placental tissue was collected within 1 hour after delivery. Four standardized biopsies were taken from the fetal side, at fixed locations across the middle point of the placenta around 4 cm distance from the umbilical cord (Janssen et al., 2017). The collected biopsies were stored in RNA later (ThermoFisher Scientific, Massachusetts, USA) at 4掳C for at least 12 hours and maximally 24 hours, foll…	total RNA
Normal BMI	GSM3673339	RNA	Placental tissue	Homo sapiens	maternal pre-pregnancy bmi: 23	birth weight (gram): 3670	Sex: Male	gestational age (month): 40	ethnicity: 0 (European)	parity: 1 (1 child)	maternal age (year): 28	maternal smoking: 0 (never smoked)	gestational weight gain (kilogram): 15	gestational diabetes: 0 (no)	gestational hypertension: 0 (no)	Placental tissue was collected within 1 hour after delivery. Four standardized biopsies were taken from the fetal side, at fixed locations across the middle point of the placenta around 4 cm distance from the umbilical cord (Janssen et al., 2017). The collected biopsies were stored in RNA later (ThermoFisher Scientific, Massachusetts, USA) at 4掳C for at least 12 hours and maximally 24 hours, foll…	total RNA
Normal BMI	GSM3673355	RNA	Placental tissue	Homo sapiens	maternal pre-pregnancy bmi: 23.1	birth weight (gram): 4105	Sex: Female	gestational age (month): 41	ethnicity: 0 (European)	parity: 2 (2 children)	maternal age (year): 33	maternal smoking: 0 (never smoked)	gestational weight gain (kilogram): 12	gestational diabetes: 0 (no)	gestational hypertension: 0 (no)	Placental tissue was collected within 1 hour after delivery. Four standardized biopsies were taken from the fetal side, at fixed locations across the middle point of the placenta around 4 cm distance from the umbilical cord (Janssen et al., 2017). The collected biopsies were stored in RNA later (ThermoFisher Scientific, Massachusetts, USA) at 4掳C for at least 12 hours and maximally 24 hours, foll…	total RNA
Normal BMI	GSM3673247	RNA	Placental tissue	Homo sapiens	maternal pre-pregnancy bmi: 23.4	birth weight (gram): 2655	Sex: Female	gestational age (month): 39	ethnicity: 0 (European)	parity: 2 (2 children)	maternal age (year): 28	maternal smoking: 0 (never smoked)	gestational weight gain (kilogram): 20	gestational diabetes: 0 (no)	gestational hypertension: 0 (no)	Placental tissue was collected within 1 hour after delivery. Four standardized biopsies were taken from the fetal side, at fixed locations across the middle point of the placenta around 4 cm distance from the umbilical cord (Janssen et al., 2017). The collected biopsies were stored in RNA later (ThermoFisher Scientific, Massachusetts, USA) at 4掳C for at least 12 hours and maximally 24 hours, foll…	total RNA
Normal BMI	GSM3673293	RNA	Placental tissue	Homo sapiens	maternal pre-pregnancy bmi: 23.4	birth weight (gram): 3110	Sex: Female	gestational age (month): 40	ethnicity: 0 (European)	parity: 1 (1 child)	maternal age (year): 35	maternal smoking: 1 (stopped smoking before pregnancy)	gestational weight gain (kilogram): 7.1	gestational diabetes: 0 (no)	gestational hypertension: 0 (no)	Placental tissue was collected within 1 hour after delivery. Four standardized biopsies were taken from the fetal side, at fixed locations across the middle point of the placenta around 4 cm distance from the umbilical cord (Janssen et al., 2017). The collected biopsies were stored in RNA later (ThermoFisher Scientific, Massachusetts, USA) at 4掳C for at least 12 hours and maximally 24 hours, foll…	total RNA
Normal BMI	GSM3673404	RNA	Placental tissue	Homo sapiens	maternal pre-pregnancy bmi: 23.5	birth weight (gram): 3485	Sex: Male	gestational age (month): 40	ethnicity: 0 (European)	parity: 1 (1 child)	maternal age (year): 28	maternal smoking: 0 (never smoked)	gestational weight gain (kilogram): 15	gestational diabetes: 0 (no)	gestational hypertension: 0 (no)	Placental tissue was collected within 1 hour after delivery. Four standardized biopsies were taken from the fetal side, at fixed locations across the middle point of the placenta around 4 cm distance from the umbilical cord (Janssen et al., 2017). The collected biopsies were stored in RNA later (ThermoFisher Scientific, Massachusetts, USA) at 4掳C for at least 12 hours and maximally 24 hours, foll…	total RNA
Normal BMI	GSM3673340	RNA	Placental tissue	Homo sapiens	maternal pre-pregnancy bmi: 23.6	birth weight (gram): 3205	Sex: Male	gestational age (month): 40	ethnicity: 1 (non-European)	parity: 3 (3 children)	maternal age (year): 31	maternal smoking: 0 (never smoked)	gestational weight gain (kilogram): 19	gestational diabetes: 0 (no)	gestational hypertension: 0 (no)	Placental tissue was collected within 1 hour after delivery. Four standardized biopsies were taken from the fetal side, at fixed locations across the middle point of the placenta around 4 cm distance from the umbilical cord (Janssen et al., 2017). The collected biopsies were stored in RNA later (ThermoFisher Scientific, Massachusetts, USA) at 4掳C for at least 12 hours and maximally 24 hours, foll…	total RNA
Normal BMI	GSM3673347	RNA	Placental tissue	Homo sapiens	maternal pre-pregnancy bmi: 23.6	birth weight (gram): 3865	Sex: Female	gestational age (month): 40	ethnicity: 0 (European)	parity: 1 (1 child)	maternal age (year): 30	maternal smoking: 1 (stopped smoking before pregnancy)	gestational weight gain (kilogram): 25.4	gestational diabetes: 0 (no)	gestational hypertension: 0 (no)	Placental tissue was collected within 1 hour after delivery. Four standardized biopsies were taken from the fetal side, at fixed locations across the middle point of the placenta around 4 cm distance from the umbilical cord (Janssen et al., 2017). The collected biopsies were stored in RNA later (ThermoFisher Scientific, Massachusetts, USA) at 4掳C for at least 12 hours and maximally 24 hours, foll…	total RNA
Normal BMI	GSM3673387	RNA	Placental tissue	Homo sapiens	maternal pre-pregnancy bmi: 23.9	birth weight (gram): 3920	Sex: Male	gestational age (month): 41	ethnicity: 1 (non-European)	parity: 3 (3 children)	maternal age (year): 32	maternal smoking: 0 (never smoked)	gestational weight gain (kilogram): 10	gestational diabetes: 1 (yes)	gestational hypertension: 0 (no)	Placental tissue was collected within 1 hour after delivery. Four standardized biopsies were taken from the fetal side, at fixed locations across the middle point of the placenta around 4 cm distance from the umbilical cord (Janssen et al., 2017). The collected biopsies were stored in RNA later (ThermoFisher Scientific, Massachusetts, USA) at 4掳C for at least 12 hours and maximally 24 hours, foll…	total RNA
Normal BMI	GSM3673314	RNA	Placental tissue	Homo sapiens	maternal pre-pregnancy bmi: 24	birth weight (gram): 3300	Sex: Male	gestational age (month): 40	ethnicity: 0 (European)	parity: 1 (1 child)	maternal age (year): 32	maternal smoking: 0 (never smoked)	gestational weight gain (kilogram): 18	gestational diabetes: 0 (no)	gestational hypertension: 0 (no)	Placental tissue was collected within 1 hour after delivery. Four standardized biopsies were taken from the fetal side, at fixed locations across the middle point of the placenta around 4 cm distance from the umbilical cord (Janssen et al., 2017). The collected biopsies were stored in RNA later (ThermoFisher Scientific, Massachusetts, USA) at 4掳C for at least 12 hours and maximally 24 hours, foll…	total RNA
Normal BMI	GSM3673384	RNA	Placental tissue	Homo sapiens	maternal pre-pregnancy bmi: 24	birth weight (gram): 3295	Sex: Male	gestational age (month): 40	ethnicity: 0 (European)	parity: 2 (2 children)	maternal age (year): 34	maternal smoking: 0 (never smoked)	gestational weight gain (kilogram): 12.5	gestational diabetes: 0 (no)	gestational hypertension: 0 (no)	Placental tissue was collected within 1 hour after delivery. Four standardized biopsies were taken from the fetal side, at fixed locations across the middle point of the placenta around 4 cm distance from the umbilical cord (Janssen et al., 2017). The collected biopsies were stored in RNA later (ThermoFisher Scientific, Massachusetts, USA) at 4掳C for at least 12 hours and maximally 24 hours, foll…	total RNA
Normal BMI	GSM3673351	RNA	Placental tissue	Homo sapiens	maternal pre-pregnancy bmi: 24.1	birth weight (gram): 3070	Sex: Male	gestational age (month): 40	ethnicity: 1 (non-European)	parity: 1 (1 child)	maternal age (year): 30	maternal smoking: 1 (stopped smoking before pregnancy)	gestational weight gain (kilogram): 20	gestational diabetes: 0 (no)	gestational hypertension: 0 (no)	Placental tissue was collected within 1 hour after delivery. Four standardized biopsies were taken from the fetal side, at fixed locations across the middle point of the placenta around 4 cm distance from the umbilical cord (Janssen et al., 2017). The collected biopsies were stored in RNA later (ThermoFisher Scientific, Massachusetts, USA) at 4掳C for at least 12 hours and maximally 24 hours, foll…	total RNA
Normal BMI	GSM3673352	RNA	Placental tissue	Homo sapiens	maternal pre-pregnancy bmi: 24.1	birth weight (gram): 3410	Sex: Male	gestational age (month): 40	ethnicity: 0 (European)	parity: 3 (3 children)	maternal age (year): 31	maternal smoking: 0 (never smoked)	gestational weight gain (kilogram): 12	gestational diabetes: 0 (no)	gestational hypertension: 0 (no)	Placental tissue was collected within 1 hour after delivery. Four standardized biopsies were taken from the fetal side, at fixed locations across the middle point of the placenta around 4 cm distance from the umbilical cord (Janssen et al., 2017). The collected biopsies were stored in RNA later (ThermoFisher Scientific, Massachusetts, USA) at 4掳C for at least 12 hours and maximally 24 hours, foll…	total RNA
Normal BMI	GSM3673378	RNA	Placental tissue	Homo sapiens	maternal pre-pregnancy bmi: 24.1	birth weight (gram): 4075	Sex: Female	gestational age (month): 41	ethnicity: 0 (European)	parity: 2 (2 children)	maternal age (year): 30	maternal smoking: 0 (never smoked)	gestational weight gain (kilogram): 8	gestational diabetes: 0 (no)	gestational hypertension: 0 (no)	Placental tissue was collected within 1 hour after delivery. Four standardized biopsies were taken from the fetal side, at fixed locations across the middle point of the placenta around 4 cm distance from the umbilical cord (Janssen et al., 2017). The collected biopsies were stored in RNA later (ThermoFisher Scientific, Massachusetts, USA) at 4掳C for at least 12 hours and maximally 24 hours, foll…	total RNA
Normal BMI	GSM3673334	RNA	Placental tissue	Homo sapiens	maternal pre-pregnancy bmi: 24.2	birth weight (gram): 2825	Sex: Female	gestational age (month): 39	ethnicity: 1 (non-European)	parity: 2 (2 children)	maternal age (year): 28	maternal smoking: 0 (never smoked)	gestational weight gain (kilogram): 8	gestational diabetes: 0 (no)	gestational hypertension: 0 (no)	Placental tissue was collected within 1 hour after delivery. Four standardized biopsies were taken from the fetal side, at fixed locations across the middle point of the placenta around 4 cm distance from the umbilical cord (Janssen et al., 2017). The collected biopsies were stored in RNA later (ThermoFisher Scientific, Massachusetts, USA) at 4掳C for at least 12 hours and maximally 24 hours, foll…	total RNA
Normal BMI	GSM3673364	RNA	Placental tissue	Homo sapiens	maternal pre-pregnancy bmi: 24.2	birth weight (gram): 3550	Sex: Female	gestational age (month): 38	ethnicity: 1 (non-European)	parity: 4 (4 children)	maternal age (year): 42	maternal smoking: 1 (stopped smoking before pregnancy)	gestational weight gain (kilogram): 27.4	gestational diabetes: 0 (no)	gestational hypertension: 0 (no)	Placental tissue was collected within 1 hour after delivery. Four standardized biopsies were taken from the fetal side, at fixed locations across the middle point of the placenta around 4 cm distance from the umbilical cord (Janssen et al., 2017). The collected biopsies were stored in RNA later (ThermoFisher Scientific, Massachusetts, USA) at 4掳C for at least 12 hours and maximally 24 hours, foll…	total RNA
Normal BMI	GSM3673239	RNA	Placental tissue	Homo sapiens	maternal pre-pregnancy bmi: 24.3	birth weight (gram): 2975	Sex: Female	gestational age (month): 36	ethnicity: 0 (European)	parity: 1 (1 child)	maternal age (year): 31	maternal smoking: 0 (never smoked)	gestational weight gain (kilogram): 15.5	gestational diabetes: 0 (no)	gestational hypertension: 0 (no)	Placental tissue was collected within 1 hour after delivery. Four standardized biopsies were taken from the fetal side, at fixed locations across the middle point of the placenta around 4 cm distance from the umbilical cord (Janssen et al., 2017). The collected biopsies were stored in RNA later (ThermoFisher Scientific, Massachusetts, USA) at 4掳C for at least 12 hours and maximally 24 hours, foll…	total RNA
Normal BMI	GSM3673326	RNA	Placental tissue	Homo sapiens	maternal pre-pregnancy bmi: 24.3	birth weight (gram): 2745	Sex: Female	gestational age (month): 39	ethnicity: 0 (European)	parity: 1 (1 child)	maternal age (year): 24	maternal smoking: 0 (never smoked)	gestational weight gain (kilogram): 14	gestational diabetes: 0 (no)	gestational hypertension: 0 (no)	Placental tissue was collected within 1 hour after delivery. Four standardized biopsies were taken from the fetal side, at fixed locations across the middle point of the placenta around 4 cm distance from the umbilical cord (Janssen et al., 2017). The collected biopsies were stored in RNA later (ThermoFisher Scientific, Massachusetts, USA) at 4掳C for at least 12 hours and maximally 24 hours, foll…	total RNA
Normal BMI	GSM3673268	RNA	Placental tissue	Homo sapiens	maternal pre-pregnancy bmi: 24.4	birth weight (gram): 2615	Sex: Male	gestational age (month): 36	ethnicity: 0 (European)	parity: 3 (3 children)	maternal age (year): 30	maternal smoking: 0 (never smoked)	gestational weight gain (kilogram): 9	gestational diabetes: 0 (no)	gestational hypertension: 0 (no)	Placental tissue was collected within 1 hour after delivery. Four standardized biopsies were taken from the fetal side, at fixed locations across the middle point of the placenta around 4 cm distance from the umbilical cord (Janssen et al., 2017). The collected biopsies were stored in RNA later (ThermoFisher Scientific, Massachusetts, USA) at 4掳C for at least 12 hours and maximally 24 hours, foll…	total RNA
Normal BMI	GSM3673277	RNA	Placental tissue	Homo sapiens	maternal pre-pregnancy bmi: 24.4	birth weight (gram): 3630	Sex: Male	gestational age (month): 41	ethnicity: 0 (European)	parity: 1 (1 child)	maternal age (year): 30	maternal smoking: 1 (stopped smoking before pregnancy)	gestational weight gain (kilogram): 24	gestational diabetes: 0 (no)	gestational hypertension: 0 (no)	Placental tissue was collected within 1 hour after delivery. Four standardized biopsies were taken from the fetal side, at fixed locations across the middle point of the placenta around 4 cm distance from the umbilical cord (Janssen et al., 2017). The collected biopsies were stored in RNA later (ThermoFisher Scientific, Massachusetts, USA) at 4掳C for at least 12 hours and maximally 24 hours, foll…	total RNA
Normal BMI	GSM3673354	RNA	Placental tissue	Homo sapiens	maternal pre-pregnancy bmi: 24.4	birth weight (gram): 3505	Sex: Male	gestational age (month): 40	ethnicity: 0 (European)	parity: 1 (1 child)	maternal age (year): 26	maternal smoking: 0 (never smoked)	gestational weight gain (kilogram): 14	gestational diabetes: 0 (no)	gestational hypertension: 0 (no)	Placental tissue was collected within 1 hour after delivery. Four standardized biopsies were taken from the fetal side, at fixed locations across the middle point of the placenta around 4 cm distance from the umbilical cord (Janssen et al., 2017). The collected biopsies were stored in RNA later (ThermoFisher Scientific, Massachusetts, USA) at 4掳C for at least 12 hours and maximally 24 hours, foll…	total RNA
Normal BMI	GSM3673317	RNA	Placental tissue	Homo sapiens	maternal pre-pregnancy bmi: 24.5	birth weight (gram): 2750	Sex: Female	gestational age (month): 41	ethnicity: 0 (European)	parity: 1 (1 child)	maternal age (year): 31	maternal smoking: 0 (never smoked)	gestational weight gain (kilogram): 8	gestational diabetes: 0 (no)	gestational hypertension: 0 (no)	Placental tissue was collected within 1 hour after delivery. Four standardized biopsies were taken from the fetal side, at fixed locations across the middle point of the placenta around 4 cm distance from the umbilical cord (Janssen et al., 2017). The collected biopsies were stored in RNA later (ThermoFisher Scientific, Massachusetts, USA) at 4掳C for at least 12 hours and maximally 24 hours, foll…	total RNA
Normal BMI	GSM3673348	RNA	Placental tissue	Homo sapiens	maternal pre-pregnancy bmi: 24.5	birth weight (gram): 3585	Sex: Female	gestational age (month): 39	ethnicity: 0 (European)	parity: 2 (2 children)	maternal age (year): 34	maternal smoking: 0 (never smoked)	gestational weight gain (kilogram): 17	gestational diabetes: 0 (no)	gestational hypertension: 0 (no)	Placental tissue was collected within 1 hour after delivery. Four standardized biopsies were taken from the fetal side, at fixed locations across the middle point of the placenta around 4 cm distance from the umbilical cord (Janssen et al., 2017). The collected biopsies were stored in RNA later (ThermoFisher Scientific, Massachusetts, USA) at 4掳C for at least 12 hours and maximally 24 hours, foll…	total RNA
Normal BMI	GSM3673392	RNA	Placental tissue	Homo sapiens	maternal pre-pregnancy bmi: 24.5	birth weight (gram): 3460	Sex: Male	gestational age (month): 40	ethnicity: 0 (European)	parity: 3 (3 children)	maternal age (year): 34	maternal smoking: 1 (stopped smoking before pregnancy)	gestational weight gain (kilogram): 12.5	gestational diabetes: 0 (no)	gestational hypertension: 0 (no)	Placental tissue was collected within 1 hour after delivery. Four standardized biopsies were taken from the fetal side, at fixed locations across the middle point of the placenta around 4 cm distance from the umbilical cord (Janssen et al., 2017). The collected biopsies were stored in RNA later (ThermoFisher Scientific, Massachusetts, USA) at 4掳C for at least 12 hours and maximally 24 hours, foll…	total RNA
Normal BMI	GSM3673269	RNA	Placental tissue	Homo sapiens	maternal pre-pregnancy bmi: 24.6	birth weight (gram): 2800	Sex: Female	gestational age (month): 39	ethnicity: 0 (European)	parity: 1 (1 child)	maternal age (year): 33	maternal smoking: 0 (never smoked)	gestational weight gain (kilogram): 13	gestational diabetes: 0 (no)	gestational hypertension: 1 (yes)	Placental tissue was collected within 1 hour after delivery. Four standardized biopsies were taken from the fetal side, at fixed locations across the middle point of the placenta around 4 cm distance from the umbilical cord (Janssen et al., 2017). The collected biopsies were stored in RNA later (ThermoFisher Scientific, Massachusetts, USA) at 4掳C for at least 12 hours and maximally 24 hours, foll…	total RNA
Normal BMI	GSM3673260	RNA	Placental tissue	Homo sapiens	maternal pre-pregnancy bmi: 24.7	birth weight (gram): 2115	Sex: Female	gestational age (month): 32	ethnicity: 0 (European)	parity: 2 (2 children)	maternal age (year): 35	maternal smoking: 1 (stopped smoking before pregnancy)	gestational weight gain (kilogram): 8.5	gestational diabetes: 0 (no)	gestational hypertension: 0 (no)	Placental tissue was collected within 1 hour after delivery. Four standardized biopsies were taken from the fetal side, at fixed locations across the middle point of the placenta around 4 cm distance from the umbilical cord (Janssen et al., 2017). The collected biopsies were stored in RNA later (ThermoFisher Scientific, Massachusetts, USA) at 4掳C for at least 12 hours and maximally 24 hours, foll…	total RNA
Normal BMI	GSM3673358	RNA	Placental tissue	Homo sapiens	maternal pre-pregnancy bmi: 24.7	birth weight (gram): 3630	Sex: Male	gestational age (month): 41	ethnicity: 0 (European)	parity: 2 (2 children)	maternal age (year): 31	maternal smoking: 2 (smoked during pregnancy)	gestational weight gain (kilogram): 16	gestational diabetes: 0 (no)	gestational hypertension: 0 (no)	Placental tissue was collected within 1 hour after delivery. Four standardized biopsies were taken from the fetal side, at fixed locations across the middle point of the placenta around 4 cm distance from the umbilical cord (Janssen et al., 2017). The collected biopsies were stored in RNA later (ThermoFisher Scientific, Massachusetts, USA) at 4掳C for at least 12 hours and maximally 24 hours, foll…	total RNA
Normal BMI	GSM3673265	RNA	Placental tissue	Homo sapiens	maternal pre-pregnancy bmi: 24.8	birth weight (gram): 3825	Sex: Female	gestational age (month): 40	ethnicity: 0 (European)	parity: 1 (1 child)	maternal age (year): 27	maternal smoking: 1 (stopped smoking before pregnancy)	gestational weight gain (kilogram): 15	gestational diabetes: 0 (no)	gestational hypertension: 0 (no)	Placental tissue was collected within 1 hour after delivery. Four standardized biopsies were taken from the fetal side, at fixed locations across the middle point of the placenta around 4 cm distance from the umbilical cord (Janssen et al., 2017). The collected biopsies were stored in RNA later (ThermoFisher Scientific, Massachusetts, USA) at 4掳C for at least 12 hours and maximally 24 hours, foll…	total RNA
Normal BMI	GSM3673405	RNA	Placental tissue	Homo sapiens	maternal pre-pregnancy bmi: 24.8	birth weight (gram): 3550	Sex: Male	gestational age (month): 39	ethnicity: 0 (European)	parity: 3 (3 children)	maternal age (year): 44	maternal smoking: 0 (never smoked)	gestational weight gain (kilogram): 13	gestational diabetes: 0 (no)	gestational hypertension: 0 (no)	Placental tissue was collected within 1 hour after delivery. Four standardized biopsies were taken from the fetal side, at fixed locations across the middle point of the placenta around 4 cm distance from the umbilical cord (Janssen et al., 2017). The collected biopsies were stored in RNA later (ThermoFisher Scientific, Massachusetts, USA) at 4掳C for at least 12 hours and maximally 24 hours, foll…	total RNA
Normal BMI	GSM3673259	RNA	Placental tissue	Homo sapiens	maternal pre-pregnancy bmi: 24.9	birth weight (gram): 4530	Sex: Male	gestational age (month): 40	ethnicity: 0 (European)	parity: 1 (1 child)	maternal age (year): 27	maternal smoking: 0 (never smoked)	gestational weight gain (kilogram): 24	gestational diabetes: 0 (no)	gestational hypertension: 0 (no)	Placental tissue was collected within 1 hour after delivery. Four standardized biopsies were taken from the fetal side, at fixed locations across the middle point of the placenta around 4 cm distance from the umbilical cord (Janssen et al., 2017). The collected biopsies were stored in RNA later (ThermoFisher Scientific, Massachusetts, USA) at 4掳C for at least 12 hours and maximally 24 hours, foll…	total RNA
Overweight	GSM3673280	RNA	Placental tissue	Homo sapiens	maternal pre-pregnancy bmi: 25	birth weight (gram): 3005	Sex: Male	gestational age (month): 39	ethnicity: 0 (European)	parity: 1 (1 child)	maternal age (year): 26	maternal smoking: 0 (never smoked)	gestational weight gain (kilogram): 18	gestational diabetes: 0 (no)	gestational hypertension: 0 (no)	Placental tissue was collected within 1 hour after delivery. Four standardized biopsies were taken from the fetal side, at fixed locations across the middle point of the placenta around 4 cm distance from the umbilical cord (Janssen et al., 2017). The collected biopsies were stored in RNA later (ThermoFisher Scientific, Massachusetts, USA) at 4掳C for at least 12 hours and maximally 24 hours, foll…	total RNA
Overweight	GSM3673376	RNA	Placental tissue	Homo sapiens	maternal pre-pregnancy bmi: 25	birth weight (gram): 3402	Sex: Female	gestational age (month): 40	ethnicity: 0 (European)	parity: 2 (2 children)	maternal age (year): 30	maternal smoking: 0 (never smoked)	gestational weight gain (kilogram): 17	gestational diabetes: 0 (no)	gestational hypertension: 0 (no)	Placental tissue was collected within 1 hour after delivery. Four standardized biopsies were taken from the fetal side, at fixed locations across the middle point of the placenta around 4 cm distance from the umbilical cord (Janssen et al., 2017). The collected biopsies were stored in RNA later (ThermoFisher Scientific, Massachusetts, USA) at 4掳C for at least 12 hours and maximally 24 hours, foll…	total RNA
Overweight	GSM3673399	RNA	Placental tissue	Homo sapiens	maternal pre-pregnancy bmi: 25.2	birth weight (gram): 3360	Sex: Female	gestational age (month): 39	ethnicity: 0 (European)	parity: 2 (2 children)	maternal age (year): 29	maternal smoking: 1 (stopped smoking before pregnancy)	gestational weight gain (kilogram): 12	gestational diabetes: 0 (no)	gestational hypertension: 0 (no)	Placental tissue was collected within 1 hour after delivery. Four standardized biopsies were taken from the fetal side, at fixed locations across the middle point of the placenta around 4 cm distance from the umbilical cord (Janssen et al., 2017). The collected biopsies were stored in RNA later (ThermoFisher Scientific, Massachusetts, USA) at 4掳C for at least 12 hours and maximally 24 hours, foll…	total RNA
Overweight	GSM3673227	RNA	Placental tissue	Homo sapiens	maternal pre-pregnancy bmi: 25.3	birth weight (gram): 3725	Sex: Female	gestational age (month): 41	ethnicity: 0 (European)	parity: 2 (2 children)	maternal age (year): 35	maternal smoking: 1 (stopped smoking before pregnancy)	gestational weight gain (kilogram): 13	gestational diabetes: 0 (no)	gestational hypertension: 0 (no)	Placental tissue was collected within 1 hour after delivery. Four standardized biopsies were taken from the fetal side, at fixed locations across the middle point of the placenta around 4 cm distance from the umbilical cord (Janssen et al., 2017). The collected biopsies were stored in RNA later (ThermoFisher Scientific, Massachusetts, USA) at 4掳C for at least 12 hours and maximally 24 hours, foll…	total RNA
Overweight	GSM3673256	RNA	Placental tissue	Homo sapiens	maternal pre-pregnancy bmi: 25.3	birth weight (gram): 3335	Sex: Female	gestational age (month): 40	ethnicity: 0 (European)	parity: 2 (2 children)	maternal age (year): 31	maternal smoking: 0 (never smoked)	gestational weight gain (kilogram): 16	gestational diabetes: 0 (no)	gestational hypertension: 1 (yes)	Placental tissue was collected within 1 hour after delivery. Four standardized biopsies were taken from the fetal side, at fixed locations across the middle point of the placenta around 4 cm distance from the umbilical cord (Janssen et al., 2017). The collected biopsies were stored in RNA later (ThermoFisher Scientific, Massachusetts, USA) at 4掳C for at least 12 hours and maximally 24 hours, foll…	total RNA
Overweight	GSM3673284	RNA	Placental tissue	Homo sapiens	maternal pre-pregnancy bmi: 25.3	birth weight (gram): 3790	Sex: Female	gestational age (month): 40	ethnicity: 0 (European)	parity: 1 (1 child)	maternal age (year): 29	maternal smoking: 1 (stopped smoking before pregnancy)	gestational weight gain (kilogram): 22	gestational diabetes: 0 (no)	gestational hypertension: 0 (no)	Placental tissue was collected within 1 hour after delivery. Four standardized biopsies were taken from the fetal side, at fixed locations across the middle point of the placenta around 4 cm distance from the umbilical cord (Janssen et al., 2017). The collected biopsies were stored in RNA later (ThermoFisher Scientific, Massachusetts, USA) at 4掳C for at least 12 hours and maximally 24 hours, foll…	total RNA
Overweight	GSM3673382	RNA	Placental tissue	Homo sapiens	maternal pre-pregnancy bmi: 25.3	birth weight (gram): 3885	Sex: Female	gestational age (month): 41	ethnicity: 0 (European)	parity: 2 (2 children)	maternal age (year): 35	maternal smoking: 0 (never smoked)	gestational weight gain (kilogram): 3	gestational diabetes: 0 (no)	gestational hypertension: 0 (no)	Placental tissue was collected within 1 hour after delivery. Four standardized biopsies were taken from the fetal side, at fixed locations across the middle point of the placenta around 4 cm distance from the umbilical cord (Janssen et al., 2017). The collected biopsies were stored in RNA later (ThermoFisher Scientific, Massachusetts, USA) at 4掳C for at least 12 hours and maximally 24 hours, foll…	total RNA
Overweight	GSM3673253	RNA	Placental tissue	Homo sapiens	maternal pre-pregnancy bmi: 25.4	birth weight (gram): 4285	Sex: Male	gestational age (month): 40	ethnicity: 0 (European)	parity: 2 (2 children)	maternal age (year): 33	maternal smoking: 1 (stopped smoking before pregnancy)	gestational weight gain (kilogram): 24	gestational diabetes: 0 (no)	gestational hypertension: 0 (no)	Placental tissue was collected within 1 hour after delivery. Four standardized biopsies were taken from the fetal side, at fixed locations across the middle point of the placenta around 4 cm distance from the umbilical cord (Janssen et al., 2017). The collected biopsies were stored in RNA later (ThermoFisher Scientific, Massachusetts, USA) at 4掳C for at least 12 hours and maximally 24 hours, foll…	total RNA
Overweight	GSM3673359	RNA	Placental tissue	Homo sapiens	maternal pre-pregnancy bmi: 25.4	birth weight (gram): 3195	Sex: Female	gestational age (month): 40	ethnicity: 0 (European)	parity: 1 (1 child)	maternal age (year): 27	maternal smoking: 0 (never smoked)	gestational weight gain (kilogram): 23	gestational diabetes: 0 (no)	gestational hypertension: 0 (no)	Placental tissue was collected within 1 hour after delivery. Four standardized biopsies were taken from the fetal side, at fixed locations across the middle point of the placenta around 4 cm distance from the umbilical cord (Janssen et al., 2017). The collected biopsies were stored in RNA later (ThermoFisher Scientific, Massachusetts, USA) at 4掳C for at least 12 hours and maximally 24 hours, foll…	total RNA
Overweight	GSM3673288	RNA	Placental tissue	Homo sapiens	maternal pre-pregnancy bmi: 25.7	birth weight (gram): 2865	Sex: Male	gestational age (month): 38	ethnicity: 0 (European)	parity: 1 (1 child)	maternal age (year): 38	maternal smoking: 0 (never smoked)	gestational weight gain (kilogram): 21	gestational diabetes: 0 (no)	gestational hypertension: 1 (yes)	Placental tissue was collected within 1 hour after delivery. Four standardized biopsies were taken from the fetal side, at fixed locations across the middle point of the placenta around 4 cm distance from the umbilical cord (Janssen et al., 2017). The collected biopsies were stored in RNA later (ThermoFisher Scientific, Massachusetts, USA) at 4掳C for at least 12 hours and maximally 24 hours, foll…	total RNA
Overweight	GSM3673385	RNA	Placental tissue	Homo sapiens	maternal pre-pregnancy bmi: 25.7	birth weight (gram): 3595	Sex: Male	gestational age (month): 40	ethnicity: 0 (European)	parity: 2 (2 children)	maternal age (year): 24	maternal smoking: 1 (stopped smoking before pregnancy)	gestational weight gain (kilogram): 17	gestational diabetes: 0 (no)	gestational hypertension: 0 (no)	Placental tissue was collected within 1 hour after delivery. Four standardized biopsies were taken from the fetal side, at fixed locations across the middle point of the placenta around 4 cm distance from the umbilical cord (Janssen et al., 2017). The collected biopsies were stored in RNA later (ThermoFisher Scientific, Massachusetts, USA) at 4掳C for at least 12 hours and maximally 24 hours, foll…	total RNA
Overweight	GSM3673313	RNA	Placental tissue	Homo sapiens	maternal pre-pregnancy bmi: 26	birth weight (gram): 3190	Sex: Female	gestational age (month): 39	ethnicity: 0 (European)	parity: 1 (1 child)	maternal age (year): 24	maternal smoking: 0 (never smoked)	gestational weight gain (kilogram): 12	gestational diabetes: 0 (no)	gestational hypertension: 0 (no)	Placental tissue was collected within 1 hour after delivery. Four standardized biopsies were taken from the fetal side, at fixed locations across the middle point of the placenta around 4 cm distance from the umbilical cord (Janssen et al., 2017). The collected biopsies were stored in RNA later (ThermoFisher Scientific, Massachusetts, USA) at 4掳C for at least 12 hours and maximally 24 hours, foll…	total RNA
Overweight	GSM3673368	RNA	Placental tissue	Homo sapiens	maternal pre-pregnancy bmi: 26	birth weight (gram): 4030	Sex: Male	gestational age (month): 39	ethnicity: 1 (non-European)	parity: 1 (1 child)	maternal age (year): 26	maternal smoking: 0 (never smoked)	gestational weight gain (kilogram): 3	gestational diabetes: 0 (no)	gestational hypertension: 0 (no)	Placental tissue was collected within 1 hour after delivery. Four standardized biopsies were taken from the fetal side, at fixed locations across the middle point of the placenta around 4 cm distance from the umbilical cord (Janssen et al., 2017). The collected biopsies were stored in RNA later (ThermoFisher Scientific, Massachusetts, USA) at 4掳C for at least 12 hours and maximally 24 hours, foll…	total RNA
Overweight	GSM3673267	RNA	Placental tissue	Homo sapiens	maternal pre-pregnancy bmi: 26.1	birth weight (gram): 3445	Sex: Female	gestational age (month): 39	ethnicity: 0 (European)	parity: 2 (2 children)	maternal age (year): 27	maternal smoking: 2 (smoked during pregnancy)	gestational weight gain (kilogram): 14.8	gestational diabetes: 0 (no)	gestational hypertension: 1 (yes)	Placental tissue was collected within 1 hour after delivery. Four standardized biopsies were taken from the fetal side, at fixed locations across the middle point of the placenta around 4 cm distance from the umbilical cord (Janssen et al., 2017). The collected biopsies were stored in RNA later (ThermoFisher Scientific, Massachusetts, USA) at 4掳C for at least 12 hours and maximally 24 hours, foll…	total RNA
Overweight	GSM3673250	RNA	Placental tissue	Homo sapiens	maternal pre-pregnancy bmi: 26.2	birth weight (gram): 3165	Sex: Male	gestational age (month): 40	ethnicity: 1 (non-European)	parity: 2 (2 children)	maternal age (year): 28	maternal smoking: 0 (never smoked)	gestational weight gain (kilogram): 11.4	gestational diabetes: 0 (no)	gestational hypertension: 0 (no)	Placental tissue was collected within 1 hour after delivery. Four standardized biopsies were taken from the fetal side, at fixed locations across the middle point of the placenta around 4 cm distance from the umbilical cord (Janssen et al., 2017). The collected biopsies were stored in RNA later (ThermoFisher Scientific, Massachusetts, USA) at 4掳C for at least 12 hours and maximally 24 hours, foll…	total RNA
Overweight	GSM3673365	RNA	Placental tissue	Homo sapiens	maternal pre-pregnancy bmi: 26.3	birth weight (gram): 3800	Sex: Male	gestational age (month): 40	ethnicity: 0 (European)	parity: 2 (2 children)	maternal age (year): 32	maternal smoking: 0 (never smoked)	gestational weight gain (kilogram): 19	gestational diabetes: 0 (no)	gestational hypertension: 1 (yes)	Placental tissue was collected within 1 hour after delivery. Four standardized biopsies were taken from the fetal side, at fixed locations across the middle point of the placenta around 4 cm distance from the umbilical cord (Janssen et al., 2017). The collected biopsies were stored in RNA later (ThermoFisher Scientific, Massachusetts, USA) at 4掳C for at least 12 hours and maximally 24 hours, foll…	total RNA
Overweight	GSM3673396	RNA	Placental tissue	Homo sapiens	maternal pre-pregnancy bmi: 26.3	birth weight (gram): 3750	Sex: Female	gestational age (month): 41	ethnicity: 0 (European)	parity: 2 (2 children)	maternal age (year): 26	maternal smoking: 0 (never smoked)	gestational weight gain (kilogram): 19	gestational diabetes: 0 (no)	gestational hypertension: 0 (no)	Placental tissue was collected within 1 hour after delivery. Four standardized biopsies were taken from the fetal side, at fixed locations across the middle point of the placenta around 4 cm distance from the umbilical cord (Janssen et al., 2017). The collected biopsies were stored in RNA later (ThermoFisher Scientific, Massachusetts, USA) at 4掳C for at least 12 hours and maximally 24 hours, foll…	total RNA
Overweight	GSM3673257	RNA	Placental tissue	Homo sapiens	maternal pre-pregnancy bmi: 26.6	birth weight (gram): 3230	Sex: Female	gestational age (month): 38	ethnicity: 0 (European)	parity: 2 (2 children)	maternal age (year): 33	maternal smoking: 0 (never smoked)	gestational weight gain (kilogram): 4	gestational diabetes: 1 (yes)	gestational hypertension: 0 (no)	Placental tissue was collected within 1 hour after delivery. Four standardized biopsies were taken from the fetal side, at fixed locations across the middle point of the placenta around 4 cm distance from the umbilical cord (Janssen et al., 2017). The collected biopsies were stored in RNA later (ThermoFisher Scientific, Massachusetts, USA) at 4掳C for at least 12 hours and maximally 24 hours, foll…	total RNA
Overweight	GSM3673283	RNA	Placental tissue	Homo sapiens	maternal pre-pregnancy bmi: 26.8	birth weight (gram): 3150	Sex: Male	gestational age (month): 39	ethnicity: 0 (European)	parity: 1 (1 child)	maternal age (year): 29	maternal smoking: 2 (smoked during pregnancy)	gestational weight gain (kilogram): 17	gestational diabetes: 0 (no)	gestational hypertension: 0 (no)	Placental tissue was collected within 1 hour after delivery. Four standardized biopsies were taken from the fetal side, at fixed locations across the middle point of the placenta around 4 cm distance from the umbilical cord (Janssen et al., 2017). The collected biopsies were stored in RNA later (ThermoFisher Scientific, Massachusetts, USA) at 4掳C for at least 12 hours and maximally 24 hours, foll…	total RNA
Overweight	GSM3673327	RNA	Placental tissue	Homo sapiens	maternal pre-pregnancy bmi: 26.8	birth weight (gram): 3380	Sex: Female	gestational age (month): 41	ethnicity: 1 (non-European)	parity: 2 (2 children)	maternal age (year): 27	maternal smoking: 1 (stopped smoking before pregnancy)	gestational weight gain (kilogram): 24.5	gestational diabetes: 0 (no)	gestational hypertension: 0 (no)	Placental tissue was collected within 1 hour after delivery. Four standardized biopsies were taken from the fetal side, at fixed locations across the middle point of the placenta around 4 cm distance from the umbilical cord (Janssen et al., 2017). The collected biopsies were stored in RNA later (ThermoFisher Scientific, Massachusetts, USA) at 4掳C for at least 12 hours and maximally 24 hours, foll…	total RNA
Overweight	GSM3673367	RNA	Placental tissue	Homo sapiens	maternal pre-pregnancy bmi: 26.8	birth weight (gram): 2435	Sex: Female	gestational age (month): 36	ethnicity: 0 (European)	parity: 1 (1 child)	maternal age (year): 39	maternal smoking: 0 (never smoked)	gestational weight gain (kilogram): 5.2	gestational diabetes: 0 (no)	gestational hypertension: 0 (no)	Placental tissue was collected within 1 hour after delivery. Four standardized biopsies were taken from the fetal side, at fixed locations across the middle point of the placenta around 4 cm distance from the umbilical cord (Janssen et al., 2017). The collected biopsies were stored in RNA later (ThermoFisher Scientific, Massachusetts, USA) at 4掳C for at least 12 hours and maximally 24 hours, foll…	total RNA
Overweight	GSM3673345	RNA	Placental tissue	Homo sapiens	maternal pre-pregnancy bmi: 26.9	birth weight (gram): 3240	Sex: Female	gestational age (month): 38	ethnicity: 0 (European)	parity: 4 (4 children)	maternal age (year): 37	maternal smoking: 0 (never smoked)	gestational weight gain (kilogram): 12	gestational diabetes: 0 (no)	gestational hypertension: 0 (no)	Placental tissue was collected within 1 hour after delivery. Four standardized biopsies were taken from the fetal side, at fixed locations across the middle point of the placenta around 4 cm distance from the umbilical cord (Janssen et al., 2017). The collected biopsies were stored in RNA later (ThermoFisher Scientific, Massachusetts, USA) at 4掳C for at least 12 hours and maximally 24 hours, foll…	total RNA
Overweight	GSM3673323	RNA	Placental tissue	Homo sapiens	maternal pre-pregnancy bmi: 27	birth weight (gram): 3935	Sex: Male	gestational age (month): 39	ethnicity: 0 (European)	parity: 2 (2 children)	maternal age (year): 27	maternal smoking: 0 (never smoked)	gestational weight gain (kilogram): 11	gestational diabetes: 0 (no)	gestational hypertension: 0 (no)	Placental tissue was collected within 1 hour after delivery. Four standardized biopsies were taken from the fetal side, at fixed locations across the middle point of the placenta around 4 cm distance from the umbilical cord (Janssen et al., 2017). The collected biopsies were stored in RNA later (ThermoFisher Scientific, Massachusetts, USA) at 4掳C for at least 12 hours and maximally 24 hours, foll…	total RNA
Overweight	GSM3673369	RNA	Placental tissue	Homo sapiens	maternal pre-pregnancy bmi: 27	birth weight (gram): 3455	Sex: Female	gestational age (month): 41	ethnicity: 0 (European)	parity: 2 (2 children)	maternal age (year): 25	maternal smoking: 0 (never smoked)	gestational weight gain (kilogram): 11	gestational diabetes: 0 (no)	gestational hypertension: 0 (no)	Placental tissue was collected within 1 hour after delivery. Four standardized biopsies were taken from the fetal side, at fixed locations across the middle point of the placenta around 4 cm distance from the umbilical cord (Janssen et al., 2017). The collected biopsies were stored in RNA later (ThermoFisher Scientific, Massachusetts, USA) at 4掳C for at least 12 hours and maximally 24 hours, foll…	total RNA
Overweight	GSM3673252	RNA	Placental tissue	Homo sapiens	maternal pre-pregnancy bmi: 27.1	birth weight (gram): 3090	Sex: Female	gestational age (month): 39	ethnicity: 0 (European)	parity: 1 (1 child)	maternal age (year): 31	maternal smoking: 1 (stopped smoking before pregnancy)	gestational weight gain (kilogram): 16	gestational diabetes: 0 (no)	gestational hypertension: 0 (no)	Placental tissue was collected within 1 hour after delivery. Four standardized biopsies were taken from the fetal side, at fixed locations across the middle point of the placenta around 4 cm distance from the umbilical cord (Janssen et al., 2017). The collected biopsies were stored in RNA later (ThermoFisher Scientific, Massachusetts, USA) at 4掳C for at least 12 hours and maximally 24 hours, foll…	total RNA
Overweight	GSM3673304	RNA	Placental tissue	Homo sapiens	maternal pre-pregnancy bmi: 27.4	birth weight (gram): 3560	Sex: Female	gestational age (month): 40	ethnicity: 1 (non-European)	parity: 4 (4 children)	maternal age (year): 37	maternal smoking: 0 (never smoked)	gestational weight gain (kilogram): 6.5	gestational diabetes: 0 (no)	gestational hypertension: 0 (no)	Placental tissue was collected within 1 hour after delivery. Four standardized biopsies were taken from the fetal side, at fixed locations across the middle point of the placenta around 4 cm distance from the umbilical cord (Janssen et al., 2017). The collected biopsies were stored in RNA later (ThermoFisher Scientific, Massachusetts, USA) at 4掳C for at least 12 hours and maximally 24 hours, foll…	total RNA
Overweight	GSM3673248	RNA	Placental tissue	Homo sapiens	maternal pre-pregnancy bmi: 27.5	birth weight (gram): 3705	Sex: Female	gestational age (month): 39	ethnicity: 1 (non-European)	parity: 3 (3 children)	maternal age (year): 27	maternal smoking: 0 (never smoked)	gestational weight gain (kilogram): 20	gestational diabetes: 0 (no)	gestational hypertension: 0 (no)	Placental tissue was collected within 1 hour after delivery. Four standardized biopsies were taken from the fetal side, at fixed locations across the middle point of the placenta around 4 cm distance from the umbilical cord (Janssen et al., 2017). The collected biopsies were stored in RNA later (ThermoFisher Scientific, Massachusetts, USA) at 4掳C for at least 12 hours and maximally 24 hours, foll…	total RNA
Overweight	GSM3673349	RNA	Placental tissue	Homo sapiens	maternal pre-pregnancy bmi: 27.5	birth weight (gram): 3400	Sex: Male	gestational age (month): 39	ethnicity: 0 (European)	parity: 2 (2 children)	maternal age (year): 31	maternal smoking: 1 (stopped smoking before pregnancy)	gestational weight gain (kilogram): 14	gestational diabetes: 0 (no)	gestational hypertension: 0 (no)	Placental tissue was collected within 1 hour after delivery. Four standardized biopsies were taken from the fetal side, at fixed locations across the middle point of the placenta around 4 cm distance from the umbilical cord (Janssen et al., 2017). The collected biopsies were stored in RNA later (ThermoFisher Scientific, Massachusetts, USA) at 4掳C for at least 12 hours and maximally 24 hours, foll…	total RNA
Overweight	GSM3673335	RNA	Placental tissue	Homo sapiens	maternal pre-pregnancy bmi: 27.9	birth weight (gram): 2575	Sex: Male	gestational age (month): 34	ethnicity: 0 (European)	parity: 2 (2 children)	maternal age (year): 24	maternal smoking: 2 (smoked during pregnancy)	gestational weight gain (kilogram): 12	gestational diabetes: 0 (no)	gestational hypertension: 0 (no)	Placental tissue was collected within 1 hour after delivery. Four standardized biopsies were taken from the fetal side, at fixed locations across the middle point of the placenta around 4 cm distance from the umbilical cord (Janssen et al., 2017). The collected biopsies were stored in RNA later (ThermoFisher Scientific, Massachusetts, USA) at 4掳C for at least 12 hours and maximally 24 hours, foll…	total RNA
Overweight	GSM3673299	RNA	Placental tissue	Homo sapiens	maternal pre-pregnancy bmi: 28	birth weight (gram): 4115	Sex: Male	gestational age (month): 40	ethnicity: 1 (non-European)	parity: 2 (2 children)	maternal age (year): 27	maternal smoking: 0 (never smoked)	gestational weight gain (kilogram): 19	gestational diabetes: 0 (no)	gestational hypertension: 0 (no)	Placental tissue was collected within 1 hour after delivery. Four standardized biopsies were taken from the fetal side, at fixed locations across the middle point of the placenta around 4 cm distance from the umbilical cord (Janssen et al., 2017). The collected biopsies were stored in RNA later (ThermoFisher Scientific, Massachusetts, USA) at 4掳C for at least 12 hours and maximally 24 hours, foll…	total RNA
Overweight	GSM3673286	RNA	Placental tissue	Homo sapiens	maternal pre-pregnancy bmi: 28.3	birth weight (gram): 2890	Sex: Female	gestational age (month): 40	ethnicity: 0 (European)	parity: 1 (1 child)	maternal age (year): 30	maternal smoking: 1 (stopped smoking before pregnancy)	gestational weight gain (kilogram): 22	gestational diabetes: 0 (no)	gestational hypertension: 1 (yes)	Placental tissue was collected within 1 hour after delivery. Four standardized biopsies were taken from the fetal side, at fixed locations across the middle point of the placenta around 4 cm distance from the umbilical cord (Janssen et al., 2017). The collected biopsies were stored in RNA later (ThermoFisher Scientific, Massachusetts, USA) at 4掳C for at least 12 hours and maximally 24 hours, foll…	total RNA
Overweight	GSM3673400	RNA	Placental tissue	Homo sapiens	maternal pre-pregnancy bmi: 28.3	birth weight (gram): 3535	Sex: Male	gestational age (month): 40	ethnicity: 1 (non-European)	parity: 2 (2 children)	maternal age (year): 35	maternal smoking: 0 (never smoked)	gestational weight gain (kilogram): 23	gestational diabetes: 0 (no)	gestational hypertension: 0 (no)	Placental tissue was collected within 1 hour after delivery. Four standardized biopsies were taken from the fetal side, at fixed locations across the middle point of the placenta around 4 cm distance from the umbilical cord (Janssen et al., 2017). The collected biopsies were stored in RNA later (ThermoFisher Scientific, Massachusetts, USA) at 4掳C for at least 12 hours and maximally 24 hours, foll…	total RNA
Overweight	GSM3673240	RNA	Placental tissue	Homo sapiens	maternal pre-pregnancy bmi: 28.4	birth weight (gram): 3100	Sex: Male	gestational age (month): 34	ethnicity: 0 (European)	parity: 1 (1 child)	maternal age (year): 25	maternal smoking: 0 (never smoked)	gestational weight gain (kilogram): 12	gestational diabetes: 0 (no)	gestational hypertension: 1 (yes)	Placental tissue was collected within 1 hour after delivery. Four standardized biopsies were taken from the fetal side, at fixed locations across the middle point of the placenta around 4 cm distance from the umbilical cord (Janssen et al., 2017). The collected biopsies were stored in RNA later (ThermoFisher Scientific, Massachusetts, USA) at 4掳C for at least 12 hours and maximally 24 hours, foll…	total RNA
Overweight	GSM3673366	RNA	Placental tissue	Homo sapiens	maternal pre-pregnancy bmi: 28.4	birth weight (gram): 3890	Sex: Female	gestational age (month): 40	ethnicity: 0 (European)	parity: 1 (1 child)	maternal age (year): 40	maternal smoking: 0 (never smoked)	gestational weight gain (kilogram): 15.5	gestational diabetes: 0 (no)	gestational hypertension: 0 (no)	Placental tissue was collected within 1 hour after delivery. Four standardized biopsies were taken from the fetal side, at fixed locations across the middle point of the placenta around 4 cm distance from the umbilical cord (Janssen et al., 2017). The collected biopsies were stored in RNA later (ThermoFisher Scientific, Massachusetts, USA) at 4掳C for at least 12 hours and maximally 24 hours, foll…	total RNA
Overweight	GSM3673360	RNA	Placental tissue	Homo sapiens	maternal pre-pregnancy bmi: 28.5	birth weight (gram): 2880	Sex: Female	gestational age (month): 35	ethnicity: 0 (European)	parity: 1 (1 child)	maternal age (year): 33	maternal smoking: 0 (never smoked)	gestational weight gain (kilogram): 15.5	gestational diabetes: 0 (no)	gestational hypertension: 0 (no)	Placental tissue was collected within 1 hour after delivery. Four standardized biopsies were taken from the fetal side, at fixed locations across the middle point of the placenta around 4 cm distance from the umbilical cord (Janssen et al., 2017). The collected biopsies were stored in RNA later (ThermoFisher Scientific, Massachusetts, USA) at 4掳C for at least 12 hours and maximally 24 hours, foll…	total RNA
Overweight	GSM3673289	RNA	Placental tissue	Homo sapiens	maternal pre-pregnancy bmi: 28.6	birth weight (gram): 4050	Sex: Male	gestational age (month): 40	ethnicity: 0 (European)	parity: 2 (2 children)	maternal age (year): 39	maternal smoking: 0 (never smoked)	gestational weight gain (kilogram): 14.4	gestational diabetes: 0 (no)	gestational hypertension: 0 (no)	Placental tissue was collected within 1 hour after delivery. Four standardized biopsies were taken from the fetal side, at fixed locations across the middle point of the placenta around 4 cm distance from the umbilical cord (Janssen et al., 2017). The collected biopsies were stored in RNA later (ThermoFisher Scientific, Massachusetts, USA) at 4掳C for at least 12 hours and maximally 24 hours, foll…	total RNA
Overweight	GSM3673278	RNA	Placental tissue	Homo sapiens	maternal pre-pregnancy bmi: 28.7	birth weight (gram): 3135	Sex: Female	gestational age (month): 40	ethnicity: 1 (non-European)	parity: 6 (6 children)	maternal age (year): 33	maternal smoking: 0 (never smoked)	gestational weight gain (kilogram): 5	gestational diabetes: 0 (no)	gestational hypertension: 0 (no)	Placental tissue was collected within 1 hour after delivery. Four standardized biopsies were taken from the fetal side, at fixed locations across the middle point of the placenta around 4 cm distance from the umbilical cord (Janssen et al., 2017). The collected biopsies were stored in RNA later (ThermoFisher Scientific, Massachusetts, USA) at 4掳C for at least 12 hours and maximally 24 hours, foll…	total RNA
Overweight	GSM3673356	RNA	Placental tissue	Homo sapiens	maternal pre-pregnancy bmi: 28.7	birth weight (gram): 3360	Sex: Female	gestational age (month): 40	ethnicity: 1 (non-European)	parity: 3 (3 children)	maternal age (year): 30	maternal smoking: 0 (never smoked)	gestational weight gain (kilogram): 4	gestational diabetes: 0 (no)	gestational hypertension: 0 (no)	Placental tissue was collected within 1 hour after delivery. Four standardized biopsies were taken from the fetal side, at fixed locations across the middle point of the placenta around 4 cm distance from the umbilical cord (Janssen et al., 2017). The collected biopsies were stored in RNA later (ThermoFisher Scientific, Massachusetts, USA) at 4掳C for at least 12 hours and maximally 24 hours, foll…	total RNA
Overweight	GSM3673331	RNA	Placental tissue	Homo sapiens	maternal pre-pregnancy bmi: 28.9	birth weight (gram): 3480	Sex: Male	gestational age (month): 39	ethnicity: 1 (non-European)	parity: 4 (4 children)	maternal age (year): 29	maternal smoking: 0 (never smoked)	gestational weight gain (kilogram): 2	gestational diabetes: 0 (no)	gestational hypertension: 0 (no)	Placental tissue was collected within 1 hour after delivery. Four standardized biopsies were taken from the fetal side, at fixed locations across the middle point of the placenta around 4 cm distance from the umbilical cord (Janssen et al., 2017). The collected biopsies were stored in RNA later (ThermoFisher Scientific, Massachusetts, USA) at 4掳C for at least 12 hours and maximally 24 hours, foll…	total RNA
Overweight	GSM3673255	RNA	Placental tissue	Homo sapiens	maternal pre-pregnancy bmi: 29	birth weight (gram): 2625	Sex: Male	gestational age (month): 38	ethnicity: 0 (European)	parity: 1 (1 child)	maternal age (year): 29	maternal smoking: 1 (stopped smoking before pregnancy)	gestational weight gain (kilogram): 6	gestational diabetes: 0 (no)	gestational hypertension: 0 (no)	Placental tissue was collected within 1 hour after delivery. Four standardized biopsies were taken from the fetal side, at fixed locations across the middle point of the placenta around 4 cm distance from the umbilical cord (Janssen et al., 2017). The collected biopsies were stored in RNA later (ThermoFisher Scientific, Massachusetts, USA) at 4掳C for at least 12 hours and maximally 24 hours, foll…	total RNA
Overweight	GSM3673333	RNA	Placental tissue	Homo sapiens	maternal pre-pregnancy bmi: 29	birth weight (gram): 2685	Sex: Male	gestational age (month): 40	ethnicity: 0 (European)	parity: 1 (1 child)	maternal age (year): 33	maternal smoking: 2 (smoked during pregnancy)	gestational weight gain (kilogram): 17	gestational diabetes: 0 (no)	gestational hypertension: 0 (no)	Placental tissue was collected within 1 hour after delivery. Four standardized biopsies were taken from the fetal side, at fixed locations across the middle point of the placenta around 4 cm distance from the umbilical cord (Janssen et al., 2017). The collected biopsies were stored in RNA later (ThermoFisher Scientific, Massachusetts, USA) at 4掳C for at least 12 hours and maximally 24 hours, foll…	total RNA
Overweight	GSM3673406	RNA	Placental tissue	Homo sapiens	maternal pre-pregnancy bmi: 29	birth weight (gram): 2570	Sex: Female	gestational age (month): 37	ethnicity: 0 (European)	parity: 1 (1 child)	maternal age (year): 32	maternal smoking: 0 (never smoked)	gestational weight gain (kilogram): 13.6	gestational diabetes: 0 (no)	gestational hypertension: 0 (no)	Placental tissue was collected within 1 hour after delivery. Four standardized biopsies were taken from the fetal side, at fixed locations across the middle point of the placenta around 4 cm distance from the umbilical cord (Janssen et al., 2017). The collected biopsies were stored in RNA later (ThermoFisher Scientific, Massachusetts, USA) at 4掳C for at least 12 hours and maximally 24 hours, foll…	total RNA
Overweight	GSM3673377	RNA	Placental tissue	Homo sapiens	maternal pre-pregnancy bmi: 29.1	birth weight (gram): 3090	Sex: Female	gestational age (month): 39	ethnicity: 0 (European)	parity: 1 (1 child)	maternal age (year): 29	maternal smoking: 1 (stopped smoking before pregnancy)	gestational weight gain (kilogram): 12	gestational diabetes: 0 (no)	gestational hypertension: 0 (no)	Placental tissue was collected within 1 hour after delivery. Four standardized biopsies were taken from the fetal side, at fixed locations across the middle point of the placenta around 4 cm distance from the umbilical cord (Janssen et al., 2017). The collected biopsies were stored in RNA later (ThermoFisher Scientific, Massachusetts, USA) at 4掳C for at least 12 hours and maximally 24 hours, foll…	total RNA
Overweight	GSM3673297	RNA	Placental tissue	Homo sapiens	maternal pre-pregnancy bmi: 29.4	birth weight (gram): 4010	Sex: Female	gestational age (month): 41	ethnicity: 0 (European)	parity: 2 (2 children)	maternal age (year): 36	maternal smoking: 1 (stopped smoking before pregnancy)	gestational weight gain (kilogram): 19	gestational diabetes: 0 (no)	gestational hypertension: 0 (no)	Placental tissue was collected within 1 hour after delivery. Four standardized biopsies were taken from the fetal side, at fixed locations across the middle point of the placenta around 4 cm distance from the umbilical cord (Janssen et al., 2017). The collected biopsies were stored in RNA later (ThermoFisher Scientific, Massachusetts, USA) at 4掳C for at least 12 hours and maximally 24 hours, foll…	total RNA
Overweight	GSM3673330	RNA	Placental tissue	Homo sapiens	maternal pre-pregnancy bmi: 29.4	birth weight (gram): 4160	Sex: Male	gestational age (month): 40	ethnicity: 0 (European)	parity: 1 (1 child)	maternal age (year): 25	maternal smoking: 0 (never smoked)	gestational weight gain (kilogram): 25	gestational diabetes: 0 (no)	gestational hypertension: 0 (no)	Placental tissue was collected within 1 hour after delivery. Four standardized biopsies were taken from the fetal side, at fixed locations across the middle point of the placenta around 4 cm distance from the umbilical cord (Janssen et al., 2017). The collected biopsies were stored in RNA later (ThermoFisher Scientific, Massachusetts, USA) at 4掳C for at least 12 hours and maximally 24 hours, foll…	total RNA
Overweight	GSM3673371	RNA	Placental tissue	Homo sapiens	maternal pre-pregnancy bmi: 29.6	birth weight (gram): 3650	Sex: Female	gestational age (month): 39	ethnicity: 1 (non-European)	parity: 2 (2 children)	maternal age (year): 28	maternal smoking: 0 (never smoked)	gestational weight gain (kilogram): 16	gestational diabetes: 0 (no)	gestational hypertension: 0 (no)	Placental tissue was collected within 1 hour after delivery. Four standardized biopsies were taken from the fetal side, at fixed locations across the middle point of the placenta around 4 cm distance from the umbilical cord (Janssen et al., 2017). The collected biopsies were stored in RNA later (ThermoFisher Scientific, Massachusetts, USA) at 4掳C for at least 12 hours and maximally 24 hours, foll…	total RNA
Overweight	GSM3673273	RNA	Placental tissue	Homo sapiens	maternal pre-pregnancy bmi: 29.7	birth weight (gram): 3080	Sex: Female	gestational age (month): 41	ethnicity: 0 (European)	parity: 1 (1 child)	maternal age (year): 34	maternal smoking: 1 (stopped smoking before pregnancy)	gestational weight gain (kilogram): 14	gestational diabetes: 0 (no)	gestational hypertension: 0 (no)	Placental tissue was collected within 1 hour after delivery. Four standardized biopsies were taken from the fetal side, at fixed locations across the middle point of the placenta around 4 cm distance from the umbilical cord (Janssen et al., 2017). The collected biopsies were stored in RNA later (ThermoFisher Scientific, Massachusetts, USA) at 4掳C for at least 12 hours and maximally 24 hours, foll…	total RNA
Overweight	GSM3673261	RNA	Placental tissue	Homo sapiens	maternal pre-pregnancy bmi: 29.9	birth weight (gram): 3245	Sex: Male	gestational age (month): 40	ethnicity: 0 (European)	parity: 3 (3 children)	maternal age (year): 27	maternal smoking: 2 (smoked during pregnancy)	gestational weight gain (kilogram): 13	gestational diabetes: 0 (no)	gestational hypertension: 0 (no)	Placental tissue was collected within 1 hour after delivery. Four standardized biopsies were taken from the fetal side, at fixed locations across the middle point of the placenta around 4 cm distance from the umbilical cord (Janssen et al., 2017). The collected biopsies were stored in RNA later (ThermoFisher Scientific, Massachusetts, USA) at 4掳C for at least 12 hours and maximally 24 hours, foll…	total RNA
Obesity	GSM3673312	RNA	Placental tissue	Homo sapiens	maternal pre-pregnancy bmi: 30.4	birth weight (gram): 3695	Sex: Female	gestational age (month): 40	ethnicity: 0 (European)	parity: 2 (2 children)	maternal age (year): 32	maternal smoking: 0 (never smoked)	gestational weight gain (kilogram): 9	gestational diabetes: 0 (no)	gestational hypertension: 0 (no)	Placental tissue was collected within 1 hour after delivery. Four standardized biopsies were taken from the fetal side, at fixed locations across the middle point of the placenta around 4 cm distance from the umbilical cord (Janssen et al., 2017). The collected biopsies were stored in RNA later (ThermoFisher Scientific, Massachusetts, USA) at 4掳C for at least 12 hours and maximally 24 hours, foll…	total RNA
Obesity	GSM3673321	RNA	Placental tissue	Homo sapiens	maternal pre-pregnancy bmi: 30.5	birth weight (gram): 3705	Sex: Male	gestational age (month): 40	ethnicity: 0 (European)	parity: 2 (2 children)	maternal age (year): 36	maternal smoking: 1 (stopped smoking before pregnancy)	gestational weight gain (kilogram): 2	gestational diabetes: 0 (no)	gestational hypertension: 0 (no)	Placental tissue was collected within 1 hour after delivery. Four standardized biopsies were taken from the fetal side, at fixed locations across the middle point of the placenta around 4 cm distance from the umbilical cord (Janssen et al., 2017). The collected biopsies were stored in RNA later (ThermoFisher Scientific, Massachusetts, USA) at 4掳C for at least 12 hours and maximally 24 hours, foll…	total RNA
Obesity	GSM3673332	RNA	Placental tissue	Homo sapiens	maternal pre-pregnancy bmi: 30.5	birth weight (gram): 3810	Sex: Female	gestational age (month): 41	ethnicity: 0 (European)	parity: 1 (1 child)	maternal age (year): 21	maternal smoking: 0 (never smoked)	gestational weight gain (kilogram): 21	gestational diabetes: 0 (no)	gestational hypertension: 0 (no)	Placental tissue was collected within 1 hour after delivery. Four standardized biopsies were taken from the fetal side, at fixed locations across the middle point of the placenta around 4 cm distance from the umbilical cord (Janssen et al., 2017). The collected biopsies were stored in RNA later (ThermoFisher Scientific, Massachusetts, USA) at 4掳C for at least 12 hours and maximally 24 hours, foll…	total RNA
Obesity	GSM3673395	RNA	Placental tissue	Homo sapiens	maternal pre-pregnancy bmi: 30.5	birth weight (gram): 3930	Sex: Female	gestational age (month): 38	ethnicity: 0 (European)	parity: 2 (2 children)	maternal age (year): 26	maternal smoking: 0 (never smoked)	gestational weight gain (kilogram): 17	gestational diabetes: 0 (no)	gestational hypertension: 0 (no)	Placental tissue was collected within 1 hour after delivery. Four standardized biopsies were taken from the fetal side, at fixed locations across the middle point of the placenta around 4 cm distance from the umbilical cord (Janssen et al., 2017). The collected biopsies were stored in RNA later (ThermoFisher Scientific, Massachusetts, USA) at 4掳C for at least 12 hours and maximally 24 hours, foll…	total RNA
Obesity	GSM3673225	RNA	Placental tissue	Homo sapiens	maternal pre-pregnancy bmi: 31.2	birth weight (gram): 3635	Sex: Female	gestational age (month): 41	ethnicity: 1 (non-European)	parity: 2 (2 children)	maternal age (year): 24	maternal smoking: 0 (never smoked)	gestational weight gain (kilogram): 14	gestational diabetes: 0 (no)	gestational hypertension: 0 (no)	Placental tissue was collected within 1 hour after delivery. Four standardized biopsies were taken from the fetal side, at fixed locations across the middle point of the placenta around 4 cm distance from the umbilical cord (Janssen et al., 2017). The collected biopsies were stored in RNA later (ThermoFisher Scientific, Massachusetts, USA) at 4掳C for at least 12 hours and maximally 24 hours, foll…	total RNA
Obesity	GSM3673346	RNA	Placental tissue	Homo sapiens	maternal pre-pregnancy bmi: 31.2	birth weight (gram): 3800	Sex: Female	gestational age (month): 41	ethnicity: 1 (non-European)	parity: 2 (2 children)	maternal age (year): 30	maternal smoking: 0 (never smoked)	gestational weight gain (kilogram): 20	gestational diabetes: 0 (no)	gestational hypertension: 0 (no)	Placental tissue was collected within 1 hour after delivery. Four standardized biopsies were taken from the fetal side, at fixed locations across the middle point of the placenta around 4 cm distance from the umbilical cord (Janssen et al., 2017). The collected biopsies were stored in RNA later (ThermoFisher Scientific, Massachusetts, USA) at 4掳C for at least 12 hours and maximally 24 hours, foll…	total RNA
Obesity	GSM3673309	RNA	Placental tissue	Homo sapiens	maternal pre-pregnancy bmi: 31.3	birth weight (gram): 2915	Sex: Female	gestational age (month): 39	ethnicity: 1 (non-European)	parity: 2 (2 children)	maternal age (year): 29	maternal smoking: 0 (never smoked)	gestational weight gain (kilogram): 7	gestational diabetes: 1 (yes)	gestational hypertension: 0 (no)	Placental tissue was collected within 1 hour after delivery. Four standardized biopsies were taken from the fetal side, at fixed locations across the middle point of the placenta around 4 cm distance from the umbilical cord (Janssen et al., 2017). The collected biopsies were stored in RNA later (ThermoFisher Scientific, Massachusetts, USA) at 4掳C for at least 12 hours and maximally 24 hours, foll…	total RNA
Obesity	GSM3673264	RNA	Placental tissue	Homo sapiens	maternal pre-pregnancy bmi: 31.5	birth weight (gram): 3345	Sex: Female	gestational age (month): 40	ethnicity: 0 (European)	parity: 1 (1 child)	maternal age (year): 19	maternal smoking: 0 (never smoked)	gestational weight gain (kilogram): 22	gestational diabetes: 0 (no)	gestational hypertension: 0 (no)	Placental tissue was collected within 1 hour after delivery. Four standardized biopsies were taken from the fetal side, at fixed locations across the middle point of the placenta around 4 cm distance from the umbilical cord (Janssen et al., 2017). The collected biopsies were stored in RNA later (ThermoFisher Scientific, Massachusetts, USA) at 4掳C for at least 12 hours and maximally 24 hours, foll…	total RNA
Obesity	GSM3673272	RNA	Placental tissue	Homo sapiens	maternal pre-pregnancy bmi: 31.6	birth weight (gram): 3200	Sex: Male	gestational age (month): 40	ethnicity: 0 (European)	parity: 1 (1 child)	maternal age (year): 33	maternal smoking: 2 (smoked during pregnancy)	gestational weight gain (kilogram): 7	gestational diabetes: 0 (no)	gestational hypertension: 0 (no)	Placental tissue was collected within 1 hour after delivery. Four standardized biopsies were taken from the fetal side, at fixed locations across the middle point of the placenta around 4 cm distance from the umbilical cord (Janssen et al., 2017). The collected biopsies were stored in RNA later (ThermoFisher Scientific, Massachusetts, USA) at 4掳C for at least 12 hours and maximally 24 hours, foll…	total RNA
Obesity	GSM3673316	RNA	Placental tissue	Homo sapiens	maternal pre-pregnancy bmi: 32.6	birth weight (gram): 4220	Sex: Male	gestational age (month): 41	ethnicity: 0 (European)	parity: 1 (1 child)	maternal age (year): 27	maternal smoking: 1 (stopped smoking before pregnancy)	gestational weight gain (kilogram): 8	gestational diabetes: 0 (no)	gestational hypertension: 0 (no)	Placental tissue was collected within 1 hour after delivery. Four standardized biopsies were taken from the fetal side, at fixed locations across the middle point of the placenta around 4 cm distance from the umbilical cord (Janssen et al., 2017). The collected biopsies were stored in RNA later (ThermoFisher Scientific, Massachusetts, USA) at 4掳C for at least 12 hours and maximally 24 hours, foll…	total RNA
Obesity	GSM3673341	RNA	Placental tissue	Homo sapiens	maternal pre-pregnancy bmi: 32.7	birth weight (gram): 3070	Sex: Male	gestational age (month): 40	ethnicity: 0 (European)	parity: 2 (2 children)	maternal age (year): 34	maternal smoking: 0 (never smoked)	gestational weight gain (kilogram): 13	gestational diabetes: 0 (no)	gestational hypertension: 0 (no)	Placental tissue was collected within 1 hour after delivery. Four standardized biopsies were taken from the fetal side, at fixed locations across the middle point of the placenta around 4 cm distance from the umbilical cord (Janssen et al., 2017). The collected biopsies were stored in RNA later (ThermoFisher Scientific, Massachusetts, USA) at 4掳C for at least 12 hours and maximally 24 hours, foll…	total RNA
Obesity	GSM3673310	RNA	Placental tissue	Homo sapiens	maternal pre-pregnancy bmi: 33.2	birth weight (gram): 3415	Sex: Female	gestational age (month): 39	ethnicity: 0 (European)	parity: 3 (3 children)	maternal age (year): 31	maternal smoking: 1 (stopped smoking before pregnancy)	gestational weight gain (kilogram): 11	gestational diabetes: 0 (no)	gestational hypertension: 0 (no)	Placental tissue was collected within 1 hour after delivery. Four standardized biopsies were taken from the fetal side, at fixed locations across the middle point of the placenta around 4 cm distance from the umbilical cord (Janssen et al., 2017). The collected biopsies were stored in RNA later (ThermoFisher Scientific, Massachusetts, USA) at 4掳C for at least 12 hours and maximally 24 hours, foll…	total RNA
Obesity	GSM3673292	RNA	Placental tissue	Homo sapiens	maternal pre-pregnancy bmi: 34	birth weight (gram): 3640	Sex: Female	gestational age (month): 40	ethnicity: 0 (European)	parity: 2 (2 children)	maternal age (year): 29	maternal smoking: 0 (never smoked)	gestational weight gain (kilogram): 15.4	gestational diabetes: 0 (no)	gestational hypertension: 0 (no)	Placental tissue was collected within 1 hour after delivery. Four standardized biopsies were taken from the fetal side, at fixed locations across the middle point of the placenta around 4 cm distance from the umbilical cord (Janssen et al., 2017). The collected biopsies were stored in RNA later (ThermoFisher Scientific, Massachusetts, USA) at 4掳C for at least 12 hours and maximally 24 hours, foll…	total RNA
Obesity	GSM3673383	RNA	Placental tissue	Homo sapiens	maternal pre-pregnancy bmi: 34	birth weight (gram): 3580	Sex: Male	gestational age (month): 40	ethnicity: 1 (non-European)	parity: 3 (3 children)	maternal age (year): 27	maternal smoking: 1 (stopped smoking before pregnancy)	gestational weight gain (kilogram): 3	gestational diabetes: 0 (no)	gestational hypertension: 0 (no)	Placental tissue was collected within 1 hour after delivery. Four standardized biopsies were taken from the fetal side, at fixed locations across the middle point of the placenta around 4 cm distance from the umbilical cord (Janssen et al., 2017). The collected biopsies were stored in RNA later (ThermoFisher Scientific, Massachusetts, USA) at 4掳C for at least 12 hours and maximally 24 hours, foll…	total RNA
Obesity	GSM3673390	RNA	Placental tissue	Homo sapiens	maternal pre-pregnancy bmi: 34.2	birth weight (gram): 4055	Sex: Male	gestational age (month): 40	ethnicity: 0 (European)	parity: 2 (2 children)	maternal age (year): 29	maternal smoking: 0 (never smoked)	gestational weight gain (kilogram): 6.4	gestational diabetes: 0 (no)	gestational hypertension: 0 (no)	Placental tissue was collected within 1 hour after delivery. Four standardized biopsies were taken from the fetal side, at fixed locations across the middle point of the placenta around 4 cm distance from the umbilical cord (Janssen et al., 2017). The collected biopsies were stored in RNA later (ThermoFisher Scientific, Massachusetts, USA) at 4掳C for at least 12 hours and maximally 24 hours, foll…	total RNA
Obesity	GSM3673233	RNA	Placental tissue	Homo sapiens	maternal pre-pregnancy bmi: 34.3	birth weight (gram): 3240	Sex: Female	gestational age (month): 38	ethnicity: 0 (European)	parity: 2 (2 children)	maternal age (year): 32	maternal smoking: 0 (never smoked)	gestational weight gain (kilogram): 4.1	gestational diabetes: 0 (no)	gestational hypertension: 0 (no)	Placental tissue was collected within 1 hour after delivery. Four standardized biopsies were taken from the fetal side, at fixed locations across the middle point of the placenta around 4 cm distance from the umbilical cord (Janssen et al., 2017). The collected biopsies were stored in RNA later (ThermoFisher Scientific, Massachusetts, USA) at 4掳C for at least 12 hours and maximally 24 hours, foll…	total RNA
Obesity	GSM3673391	RNA	Placental tissue	Homo sapiens	maternal pre-pregnancy bmi: 34.3	birth weight (gram): 4045	Sex: Male	gestational age (month): 41	ethnicity: 0 (European)	parity: 1 (1 child)	maternal age (year): 27	maternal smoking: 1 (stopped smoking before pregnancy)	gestational weight gain (kilogram): 7	gestational diabetes: 0 (no)	gestational hypertension: 0 (no)	Placental tissue was collected within 1 hour after delivery. Four standardized biopsies were taken from the fetal side, at fixed locations across the middle point of the placenta around 4 cm distance from the umbilical cord (Janssen et al., 2017). The collected biopsies were stored in RNA later (ThermoFisher Scientific, Massachusetts, USA) at 4掳C for at least 12 hours and maximally 24 hours, foll…	total RNA
Obesity	GSM3673388	RNA	Placental tissue	Homo sapiens	maternal pre-pregnancy bmi: 34.7	birth weight (gram): 3610	Sex: Male	gestational age (month): 41	ethnicity: 0 (European)	parity: 1 (1 child)	maternal age (year): 33	maternal smoking: 0 (never smoked)	gestational weight gain (kilogram): 11	gestational diabetes: 0 (no)	gestational hypertension: 0 (no)	Placental tissue was collected within 1 hour after delivery. Four standardized biopsies were taken from the fetal side, at fixed locations across the middle point of the placenta around 4 cm distance from the umbilical cord (Janssen et al., 2017). The collected biopsies were stored in RNA later (ThermoFisher Scientific, Massachusetts, USA) at 4掳C for at least 12 hours and maximally 24 hours, foll…	total RNA
Obesity	GSM3673402	RNA	Placental tissue	Homo sapiens	maternal pre-pregnancy bmi: 35.2	birth weight (gram): 3810	Sex: Female	gestational age (month): 41	ethnicity: 0 (European)	parity: 2 (2 children)	maternal age (year): 34	maternal smoking: 1 (stopped smoking before pregnancy)	gestational weight gain (kilogram): 9	gestational diabetes: 1 (yes)	gestational hypertension: 0 (no)	Placental tissue was collected within 1 hour after delivery. Four standardized biopsies were taken from the fetal side, at fixed locations across the middle point of the placenta around 4 cm distance from the umbilical cord (Janssen et al., 2017). The collected biopsies were stored in RNA later (ThermoFisher Scientific, Massachusetts, USA) at 4掳C for at least 12 hours and maximally 24 hours, foll…	total RNA
Obesity	GSM3673308	RNA	Placental tissue	Homo sapiens	maternal pre-pregnancy bmi: 35.4	birth weight (gram): 3470	Sex: Male	gestational age (month): 41	ethnicity: 0 (European)	parity: 1 (1 child)	maternal age (year): 20	maternal smoking: 0 (never smoked)	gestational weight gain (kilogram): 19	gestational diabetes: 0 (no)	gestational hypertension: 0 (no)	Placental tissue was collected within 1 hour after delivery. Four standardized biopsies were taken from the fetal side, at fixed locations across the middle point of the placenta around 4 cm distance from the umbilical cord (Janssen et al., 2017). The collected biopsies were stored in RNA later (ThermoFisher Scientific, Massachusetts, USA) at 4掳C for at least 12 hours and maximally 24 hours, foll…	total RNA
Obesity	GSM3673357	RNA	Placental tissue	Homo sapiens	maternal pre-pregnancy bmi: 36.3	birth weight (gram): 3500	Sex: Male	gestational age (month): 39	ethnicity: 0 (European)	parity: 1 (1 child)	maternal age (year): 25	maternal smoking: 0 (never smoked)	gestational weight gain (kilogram): 15	gestational diabetes: 0 (no)	gestational hypertension: 0 (no)	Placental tissue was collected within 1 hour after delivery. Four standardized biopsies were taken from the fetal side, at fixed locations across the middle point of the placenta around 4 cm distance from the umbilical cord (Janssen et al., 2017). The collected biopsies were stored in RNA later (ThermoFisher Scientific, Massachusetts, USA) at 4掳C for at least 12 hours and maximally 24 hours, foll…	total RNA
Obesity	GSM3673362	RNA	Placental tissue	Homo sapiens	maternal pre-pregnancy bmi: 36.7	birth weight (gram): 4115	Sex: Female	gestational age (month): 41	ethnicity: 0 (European)	parity: 1 (1 child)	maternal age (year): 31	maternal smoking: 1 (stopped smoking before pregnancy)	gestational weight gain (kilogram): 24	gestational diabetes: 0 (no)	gestational hypertension: 0 (no)	Placental tissue was collected within 1 hour after delivery. Four standardized biopsies were taken from the fetal side, at fixed locations across the middle point of the placenta around 4 cm distance from the umbilical cord (Janssen et al., 2017). The collected biopsies were stored in RNA later (ThermoFisher Scientific, Massachusetts, USA) at 4掳C for at least 12 hours and maximally 24 hours, foll…	total RNA
Obesity	GSM3673398	RNA	Placental tissue	Homo sapiens	maternal pre-pregnancy bmi: 39	birth weight (gram): 3680	Sex: Female	gestational age (month): 40	ethnicity: 0 (European)	parity: 1 (1 child)	maternal age (year): 28	maternal smoking: 0 (never smoked)	gestational weight gain (kilogram): -2	gestational diabetes: 0 (no)	gestational hypertension: 0 (no)	Placental tissue was collected within 1 hour after delivery. Four standardized biopsies were taken from the fetal side, at fixed locations across the middle point of the placenta around 4 cm distance from the umbilical cord (Janssen et al., 2017). The collected biopsies were stored in RNA later (ThermoFisher Scientific, Massachusetts, USA) at 4掳C for at least 12 hours and maximally 24 hours, foll…	total RNA
Obesity	GSM3673234	RNA	Placental tissue	Homo sapiens	maternal pre-pregnancy bmi: 39.3	birth weight (gram): 2700	Sex: Male	gestational age (month): 36	ethnicity: 0 (European)	parity: 2 (2 children)	maternal age (year): 22	maternal smoking: 2 (smoked during pregnancy)	gestational weight gain (kilogram): 6	gestational diabetes: 0 (no)	gestational hypertension: 0 (no)	Placental tissue was collected within 1 hour after delivery. Four standardized biopsies were taken from the fetal side, at fixed locations across the middle point of the placenta around 4 cm distance from the umbilical cord (Janssen et al., 2017). The collected biopsies were stored in RNA later (ThermoFisher Scientific, Massachusetts, USA) at 4掳C for at least 12 hours and maximally 24 hours, foll…	total RNA
Obesity	GSM3673300	RNA	Placental tissue	Homo sapiens	maternal pre-pregnancy bmi: 41.1	birth weight (gram): 3695	Sex: Female	gestational age (month): 39	ethnicity: 0 (European)	parity: 2 (2 children)	maternal age (year): 34	maternal smoking: 0 (never smoked)	gestational weight gain (kilogram): 7	gestational diabetes: 0 (no)	gestational hypertension: 0 (no)	Placental tissue was collected within 1 hour after delivery. Four standardized biopsies were taken from the fetal side, at fixed locations across the middle point of the placenta around 4 cm distance from the umbilical cord (Janssen et al., 2017). The collected biopsies were stored in RNA later (ThermoFisher Scientific, Massachusetts, USA) at 4掳C for at least 12 hours and maximally 24 hours, foll…	total RNA
Obesity	GSM3673329	RNA	Placental tissue	Homo sapiens	maternal pre-pregnancy bmi: 42.1	birth weight (gram): 3065	Sex: Female	gestational age (month): 40	ethnicity: 0 (European)	parity: 1 (1 child)	maternal age (year): 27	maternal smoking: 1 (stopped smoking before pregnancy)	gestational weight gain (kilogram): 13	gestational diabetes: 0 (no)	gestational hypertension: 1 (yes)	Placental tissue was collected within 1 hour after delivery. Four standardized biopsies were taken from the fetal side, at fixed locations across the middle point of the placenta around 4 cm distance from the umbilical cord (Janssen et al., 2017). The collected biopsies were stored in RNA later (ThermoFisher Scientific, Massachusetts, USA) at 4掳C for at least 12 hours and maximally 24 hours, foll…	total RNA
Obesity	GSM3673242	RNA	Placental tissue	Homo sapiens	maternal pre-pregnancy bmi: 47.2	birth weight (gram): 4060	Sex: Female	gestational age (month): 40	ethnicity: 1 (non-European)	parity: 3 (3 children)	maternal age (year): 41	maternal smoking: 0 (never smoked)	gestational weight gain (kilogram): 17	gestational diabetes: 0 (no)	gestational hypertension: 0 (no)	Placental tissue was collected within 1 hour after delivery. Four standardized biopsies were taken from the fetal side, at fixed locations across the middle point of the placenta around 4 cm distance from the umbilical cord (Janssen et al., 2017). The collected biopsies were stored in RNA later (ThermoFisher Scientific, Massachusetts, USA) at 4掳C for at least 12 hours and maximally 24 hours, foll…	total RNA
